# Supplementary material for: Population level physical activity before and during the first national COVID-19 lockdown: A nationally representative repeat cross-sectional study of 5 years of Active Lives data in England
Source: Lancet Reg Health Eur. 2021 Nov 30;12:100265. doi: 10.1016/j.lanepe.2021.100265 (PMC8629728; doi:10.1016/j.lanepe.2021.100265)
Supplement: Supplementary file 1 [file mmc1.xlsx]

## Sheet: STable1
Supplementary Table 1. Non-occupational physical activity levels by month, Nov 2015 - May 2020
		Jan-Feb	Feb-Mar	Mar-Apr	Apr-May	May-Jun	Jun-Jul	Jul-Aug	Aug-Sep	Sep-Oct	Oct-Nov	Nov-Dec	Dec-Jan
2015	unweighted n											4909	8419
	Mean (95% CI)											699 (650-748)	621 (591-652)
	Median (IQR)											315 (647-741)	300 (589-650)
	Percentage reporting >0 mins/week											79.0% (77.4-80.6)	77.7% (76.4-79.0)
	Mean (95% CI) amongst those reporting >0 mins/week											885 (826-943)	800 (763-836)
2016	unweighted n	17245	14964	12847	14445	12378	23839	13217	16530	12553	21868	8438	15266
	Mean (95% CI)	623 (600-646)	682 (655-708)	750 (722-777)	754 (729-780)	828 (801-855)	796 (777-816)	867 (838-896)	843 (819-867)	806 (776-835)	719 (698-740)	604 (578-630)	598 (574-621)
	Median (IQR)	273 (598-644)	310 (655-707)	380 (721-776)	380 (727-779)	460 (799-854)	450 (776-816)	483 (838-896)	490 (818-866)	475 (776-835)	383 (697-739)	300 (579-630)	285 (575-623)
	Percentage reporting >0 mins/week	76.8% (75.9-77.7)	78.7% (77.7-79.7)	80.2% (79.2-81.2)	81.2% (80.2-82.1)	84.0% (83.1-84.9)	83.6% (82.9-84.2)	84.9% (84.1-85.8)	83.3% (82.4-84.1)	84.2% (83.2-85.2)	80.8% (80.0-81.6)	77.6% (76.4-78.9)	77.9% (77.0-78.9)
	Mean (95% CI) amongst those reporting >0 mins/week	811 (783-839)	866 (835-897)	935 (903-967)	929 (900-959)	985 (955-1016)	953 (931-975)	1020 (988-1053)	1012 (985-1039)	957 (924-990)	890 (866-915)	778 (748-808)	767 (739-795)
2017	unweighted n	12169	15172	14133	13245	12314	12765	9932	16519	15410	15727	11664	11744
	Mean (95% CI)	603 (578-628)	639 (618-660)	687 (663-710)	755 (731-779)	785 (759-810)	829 (803-854)	814 (783-844)	795 (772-817)	751 (727-775)	733 (710-757)	665 (641-689)	615 (587-642)
	Median (IQR)	298 (578-628)	330 (619-661)	368 (664-711)	430 (732-780)	450 (760-812)	510 (803-855)	480 (784-845)	458 (773-818)	420 (728-775)	420 (710-757)	360 (641-689)	285 (587-642)
	Percentage reporting >0 mins/week	78.3% (77.2-79.3)	79.5% (78.6-80.4)	80.4% (79.4-81.3)	83.5% (82.6-84.5)	83.8% (82.9-84.7)	84.6% (83.7-85.5)	83.7% (82.6-84.8)	83.9% (83.1-84.7)	82.7% (81.8-83.5)	82.6% (81.7-83.5)	81.0% (79.9-82.0)	77.1% (76.0-78.3)
	Mean (95% CI) amongst those reporting >0 mins/week	771 (741-801)	803 (779-828)	855 (828-882)	904 (878-931)	936 (907-965)	979 (950-1008)	972 (938-1006)	947 (922-972)	909 (881-936)	887 (861-914)	822 (794-849)	797 (764-830)
2018	unweighted n	12192	12785	14017	11771	14453	12599	10971	11303	15239	14375	9826	10639
	Mean (95% CI)	602 (580-625)	619 (595-642)	672 (647-697)	765 (732-798)	848 (823-874)	871 (841-901)	888 (856-920)	832 (801-863)	778 (754-802)	728 (699-757)	645 (620-670)	613 (587-639)
	Median (IQR)	300 (580-625)	330 (595-642)	360 (647-697)	420 (732-798)	510 (823-874)	525 (841-902)	525 (856-921)	480 (801-863)	450 (754-802)	386 (699-757)	330 (613-663)	300 (579-630)
	Percentage reporting >0 mins/week	78.3% (77.2-79.4)	79.3% (78.3-80.4)	81.0% (80.0-81.9)	82.6% (81.6-83.7)	84.8% (84.0-85.7)	84.1% (83.1-85.0)	84.3% (83.2-85.3)	83.4% (82.3-84.4)	82.0% (81.0-82.9)	81.8% (80.8-82.8)	79.4% (78.2-80.6)	78.1% (76.9-79.2)
	Mean (95% CI) amongst those reporting >0 mins/week	770 (743-796)	780 (752-808)	829 (801-858)	925 (888-963)	1000 (972-1028)	1036 (1003-1070)	1054 (1018-1090)	998 (963-1033)	949 (922-977)	890 (856-924)	812 (783-842)	786 (755-816)
2019	unweighted n	15989	12805	12591	12755	16305	10734	14355	16110	12853	11650	10111	9860
	Mean (95% CI)	605 (584-627)	679 (653-705)	751 (724-779)	765 (740-791)	789 (766-812)	841 (812-870)	852 (827-878)	839 (814-864)	782 (756-808)	690 (662-719)	664 (636-691)	624 (598-650)
	Median (IQR)	300 (571-613)	360 (641-692)	405 (710-764)	428 (728-779)	450 (754-798)	510 (798-856)	493 (813-864)	480 (798-847)	450 (746-797)	364 (648-703)	360 (636-691)	300 (598-650)
	Percentage reporting >0 mins/week	77.6% (76.7-78.6)	79.9% (78.9-80.9)	82.0% (81.0-83.1)	83.4% (82.4-84.3)	83.6% (82.7-84.4)	84.3% (83.3-85.3)	84.2% (83.3-85.1)	83.3% (82.5-84.2)	83.9% (82.9-84.8)	79.5% (78.3-80.7)	79.2% (77.9-80.4)	76.9% (75.7-78.2)
	Mean (95% CI) amongst those reporting >0 mins/week	780 (754-805)	850 (820-880)	916 (885-947)	918 (889-947)	944 (919-969)	998 (966-1030)	1012 (984-1041)	1007 (979-1035)	932 (903-961)	868 (835-902)	838 (806-870)	811 (780-842)
2020	unweighted n	17346	10343	12354	22214
	Mean (95% CI)	618 (600-637)	641 (616-666)	657 (634-680)	682 (665-699)
	Median (IQR)	330 (600-636)	350 (616-666)	360 (635-680)	371 (665-699)
	Percentage reporting >0 mins/week	78.1% (77.2-79.0)	77.8% (76.6-79.0)	77.6% (76.5-78.8)	77.2% (76.4-78.1)
	Mean (95% CI) amongst those reporting >0 mins/week	792 (770-814)	824 (795-853)	847 (820-873)	882 (862-902)
Footnotes: Month indicates date of response, recall period was the four weeks prior to interview. Months run from the 16th to the 15th. The values are moderate-equivalent minutes, i.e. vigorous activity duration has been doubled.

## Sheet: STable2
Supplementary Table 2. Mean (95% confidence interval) physical activity category weekly duration by month, Nov 2015 - May 2020
		Jan-Feb	Feb-Mar	Mar-Apr	Apr-May	May-Jun	Jun-Jul	Jul-Aug	Aug-Sep	Sep-Oct	Oct-Nov	Nov-Dec	Dec-Jan
2015	Gardening											79 (64-93)	48 (41-54)
	Team and racket sports											38 (25-51)	27 (21-32)
	Running (incl treadmill) and multi-sports											43 (35-51)	36 (32-40)
	Other sports and leisure activities											45 (26-65)	36 (30-41)
	Swimming and diving											18 (13-22)	16 (12-19)
	Golf											7 (5-9)	6 (4-8)
	Fitness activities											131 (113-149)	124 (111-137)
	Cycling for travel											18 (14-23)	25 (18-32)
	Cycling for leisure or sport											38 (29-47)	37 (30-44)
	Walking for travel											105 (90-119)	93 (83-104)
	Walking for leisure											135 (120-150)	136 (126-146)
2016	Gardening	33 (29-36)	41 (36-46)	65 (59-71)	89 (82-96)	127 (119-135)	131 (123-138)	145 (135-154)	130 (123-138)	120 (111-129)	90 (84-96)	64 (57-70)	39 (32-46)
	Team and racket sports	34 (27-41)	35 (29-40)	45 (35-56)	34 (28-40)	35 (30-40)	36 (31-40)	41 (31-50)	36 (31-42)	34 (27-41)	32 (27-36)	30 (23-36)	29 (22-35)
	Running (incl treadmill) and multi-sports	41 (37-45)	45 (41-50)	52 (47-57)	50 (45-55)	47 (43-52)	47 (43-51)	46 (41-51)	44 (40-47)	40 (36-44)	40 (37-43)	34 (30-38)	42 (37-46)
	Other sports and leisure activities	43 (39-48)	48 (43-53)	58 (51-66)	52 (45-59)	48 (41-55)	41 (38-45)	38 (34-42)	43 (37-50)	41 (34-49)	39 (34-44)	33 (27-38)	45 (37-53)
	Swimming and diving	17 (14-19)	22 (18-25)	15 (14-17)	15 (14-17)	19 (17-21)	18 (16-19)	23 (20-25)	24 (22-27)	21 (19-23)	15 (14-16)	13 (11-16)	13 (11-15)
	Golf	5 (3-7)	7 (5-9)	5 (4-7)	6 (5-7)	10 (8-12)	10 (8-11)	10 (8-12)	11 (9-13)	13 (10-15)	9 (7-10)	8 (6-10)	6 (5-7)
	Fitness activities	142 (132-152)	160 (148-172)	161 (149-173)	146 (136-155)	139 (128-149)	126 (119-132)	135 (126-145)	115 (108-122)	115 (104-125)	115 (107-122)	108 (98-118)	109 (101-116)
	Cycling for travel	18 (16-20)	21 (17-25)	20 (17-23)	26 (22-29)	26 (22-30)	25 (22-28)	24 (20-29)	28 (25-32)	28 (24-32)	26 (23-29)	21 (18-25)	22 (18-25)
	Cycling for leisure or sport	30 (26-34)	39 (32-45)	37 (32-42)	47 (42-52)	52 (46-58)	46 (43-49)	53 (48-59)	64 (58-70)	57 (50-65)	48 (43-53)	35 (30-40)	31 (28-35)
	Walking for travel	96 (88-103)	93 (85-100)	95 (88-103)	99 (91-107)	116 (108-125)	116 (109-122)	132 (121-143)	121 (112-130)	120 (111-129)	117 (110-125)	102 (93-110)	105 (98-113)
	Walking for leisure	132 (125-138)	138 (130-145)	150 (142-159)	147 (140-154)	158 (150-166)	157 (150-164)	164 (155-174)	166 (159-174)	154 (146-163)	142 (135-149)	123 (114-133)	126 (119-134)
2017	Gardening	33 (29-38)	38 (34-42)	65 (60-70)	98 (91-104)	116 (108-124)	126 (118-134)	126 (116-135)	120 (113-126)	97 (91-104)	90 (85-96)	65 (59-72)	36 (31-40)
	Team and racket sports	27 (22-33)	28 (23-32)	32 (27-38)	33 (28-38)	37 (28-46)	34 (27-40)	29 (24-35)	37 (29-44)	28 (23-32)	33 (27-39)	26 (21-31)	29 (20-38)
	Running (incl treadmill) and multi-sports	40 (35-46)	41 (37-45)	44 (39-48)	44 (41-48)	43 (39-47)	47 (43-51)	45 (40-50)	41 (38-44)	39 (36-42)	42 (38-46)	41 (37-45)	35 (31-38)
	Other sports and leisure activities	46 (39-53)	50 (45-55)	48 (43-53)	44 (38-49)	42 (36-47)	40 (35-45)	40 (33-46)	34 (30-38)	39 (32-45)	37 (32-42)	32 (27-37)	46 (33-58)
	Swimming and diving	12 (10-13)	12 (11-13)	17 (13-21)	15 (12-17)	15 (13-17)	17 (15-18)	18 (15-21)	23 (20-25)	17 (15-19)	14 (12-16)	13 (11-14)	12 (9-14)
	Golf	8 (6-10)	6 (5-8)	7 (6-9)	8 (7-10)	11 (9-13)	11 (9-13)	12 (8-15)	10 (8-11)	8 (7-10)	9 (7-10)	8 (6-10)	6 (5-7)
	Fitness activities	116 (107-125)	127 (118-135)	128 (118-137)	132 (123-142)	121 (113-129)	137 (126-147)	116 (107-126)	115 (107-123)	123 (115-132)	124 (115-133)	113 (105-121)	111 (100-122)
	Cycling for travel	18 (15-20)	21 (18-24)	22 (18-25)	25 (21-30)	26 (22-29)	26 (23-29)	28 (24-32)	25 (22-28)	29 (24-33)	25 (22-28)	25 (19-30)	23 (19-27)
	Cycling for leisure or sport	32 (27-37)	36 (30-43)	36 (32-40)	50 (44-55)	46 (42-50)	57 (51-63)	60 (53-67)	59 (52-65)	49 (42-55)	45 (39-51)	38 (33-42)	30 (25-34)
	Walking for travel	103 (94-112)	107 (100-115)	113 (104-123)	112 (104-121)	123 (113-132)	123 (113-132)	114 (105-123)	115 (108-122)	117 (109-125)	121 (112-130)	120 (110-130)	119 (109-129)
	Walking for leisure	134 (126-143)	136 (129-143)	136 (129-143)	144 (137-151)	156 (147-164)	162 (153-171)	163 (154-172)	162 (155-170)	152 (145-159)	151 (143-159)	144 (136-152)	133 (126-141)
2018	Gardening	30 (26-33)	31 (26-35)	38 (34-42)	90 (84-97)	141 (133-149)	142 (134-150)	148 (137-160)	116 (107-125)	102 (96-109)	82 (77-87)	66 (60-72)	42 (37-47)
	Team and racket sports	24 (20-29)	27 (22-32)	35 (28-43)	31 (24-37)	30 (25-35)	27 (23-32)	32 (27-37)	30 (24-36)	26 (21-30)	29 (24-34)	28 (21-35)	19 (15-24)
	Running (incl treadmill) and multi-sports	36 (32-40)	38 (35-42)	41 (37-44)	43 (39-47)	46 (42-50)	49 (42-56)	41 (37-45)	45 (40-50)	44 (40-49)	40 (36-44)	34 (30-38)	36 (32-39)
	Other sports and leisure activities	47 (40-54)	51 (45-58)	55 (48-61)	46 (37-54)	41 (36-47)	40 (34-46)	36 (32-41)	32 (28-36)	34 (30-38)	39 (34-45)	26 (23-30)	36 (31-40)
	Swimming and diving	14 (12-16)	14 (13-16)	13 (11-15)	15 (13-18)	17 (15-19)	21 (17-24)	24 (21-27)	29 (25-32)	19 (17-21)	14 (13-16)	13 (10-15)	12 (9-15)
	Golf	5 (4-7)	6 (4-7)	6 (5-7)	7 (5-9)	11 (9-14)	12 (10-14)	15 (11-18)	10 (8-12)	10 (8-12)	10 (6-14)	8 (6-10)	5 (3-6)
	Fitness activities	112 (103-121)	122 (113-131)	131 (122-140)	137 (123-151)	131 (122-140)	128 (119-137)	123 (111-135)	131 (120-142)	130 (121-139)	126 (114-137)	104 (95-113)	111 (101-122)
	Cycling for travel	19 (16-21)	19 (16-22)	22 (18-26)	23 (19-27)	28 (24-31)	29 (25-33)	27 (23-31)	25 (21-29)	26 (22-29)	22 (19-25)	22 (18-26)	23 (18-27)
	Cycling for leisure or sport	33 (28-38)	27 (24-31)	32 (27-38)	50 (42-57)	56 (49-64)	53 (46-60)	55 (49-61)	64 (55-72)	47 (41-53)	40 (35-45)	37 (31-43)	30 (26-34)
	Walking for travel	108 (100-116)	107 (98-116)	116 (106-125)	119 (109-129)	125 (116-134)	132 (122-142)	132 (121-142)	129 (118-140)	129 (120-139)	130 (118-142)	118 (109-127)	112 (102-121)
	Walking for leisure	138 (131-146)	138 (130-146)	138 (131-145)	151 (143-159)	165 (157-172)	180 (170-190)	187 (176-198)	154 (145-164)	152 (144-160)	146 (136-157)	141 (133-149)	142 (134-151)
2019	Gardening	33 (29-37)	47 (42-53)	73 (66-80)	99 (93-106)	119 (112-126)	132 (123-141)	139 (130-148)	128 (120-136)	106 (99-113)	84 (74-93)	65 (58-72)	39 (34-43)
	Team and racket sports	28 (22-35)	28 (21-36)	31 (25-38)	26 (20-32)	29 (25-34)	26 (22-31)	33 (28-39)	28 (24-32)	29 (23-35)	26 (21-31)	24 (20-29)	24 (18-30)
	Running (incl treadmill) and multi-sports	36 (32-40)	35 (32-39)	39 (36-43)	41 (37-46)	40 (37-44)	43 (38-49)	34 (31-37)	38 (35-42)	35 (32-39)	29 (26-32)	34 (30-37)	35 (31-39)
	Other sports and leisure activities	41 (36-46)	48 (41-54)	47 (40-55)	40 (35-45)	39 (33-44)	33 (29-38)	36 (32-40)	32 (28-36)	31 (26-35)	34 (29-40)	29 (25-34)	40 (33-47)
	Swimming and diving	11 (9-12)	13 (10-15)	12 (11-14)	12 (10-13)	13 (11-14)	17 (14-19)	17 (15-19)	22 (20-25)	15 (13-17)	13 (10-15)	12 (10-13)	13 (10-15)
	Golf	6 (5-7)	7 (5-9)	7 (5-8)	8 (7-10)	10 (8-11)	9 (7-11)	12 (10-14)	10 (8-12)	9 (7-11)	9 (7-11)	8 (6-10)	6 (4-8)
	Fitness activities	111 (104-119)	121 (110-131)	124 (115-133)	114 (106-123)	114 (107-122)	121 (112-130)	117 (109-124)	112 (105-119)	111 (103-119)	112 (101-122)	119 (108-129)	118 (109-128)
	Cycling for travel	16 (14-18)	20 (17-24)	21 (18-24)	22 (19-26)	21 (18-23)	25 (21-28)	25 (22-29)	26 (21-31)	22 (19-25)	22 (18-25)	23 (19-27)	20 (16-23)
	Cycling for leisure or sport	26 (23-29)	33 (29-37)	38 (33-42)	44 (39-49)	48 (44-53)	51 (45-56)	54 (49-59)	50 (44-56)	44 (39-49)	33 (28-38)	32 (28-37)	30 (24-36)
	Walking for travel	106 (98-114)	122 (112-131)	127 (117-136)	124 (115-134)	116 (108-124)	132 (122-142)	124 (113-134)	125 (117-133)	128 (118-138)	121 (111-131)	122 (112-133)	112 (102-121)
	Walking for leisure	139 (133-146)	149 (141-157)	164 (155-173)	165 (156-173)	166 (158-173)	176 (165-188)	178 (169-186)	180 (172-188)	180 (170-190)	146 (137-154)	151 (140-161)	151 (141-160)
2020	Gardening	34 (31-38)	36 (31-41)	97 (89-105)	176 (168-184)
	Team and racket sports	24 (19-28)	22 (19-26)	19 (16-23)	7 (4-10)
	Running (incl treadmill) and multi-sports	37 (33-40)	36 (32-40)	40 (36-44)	43 (40-46)
	Other sports and leisure activities	43 (39-48)	49 (43-55)	34 (30-38)	23 (19-27)
	Swimming and diving	13 (10-15)	14 (12-17)	7 (6-9)	1 (1-1)
	Golf	5 (4-6)	6 (4-7)	5 (4-7)	1 (0-1)
	Fitness activities	121 (114-129)	120 (111-130)	124 (115-133)	97 (91-103)
	Cycling for travel	18 (15-20)	18 (15-21)	16 (13-19)	10 (9-12)
	Cycling for leisure or sport	29 (25-32)	32 (25-38)	43 (37-49)	63 (59-68)
	Walking for travel	111 (103-118)	116 (106-126)	77 (70-83)	45 (41-50)
	Walking for leisure	145 (138-152)	150 (142-159)	163 (155-171)	196 (190-202)
Footnotes: Month indicates date of response, recall period was the four weeks prior to interview. Months run from the 16th to the 15th. The values are moderate-equivalent minutes, i.e. vigorous activity duration has been doubled.

## Sheet: STable3
Supplementary Table 3. Descriptive characteristics of the weighted April-May 2016-19 and 2020 samples.
		2016-19	2020	Whole sample
Weighted sample size, n (% within total)		55516 (79.4%)	14373 (20.6%)	69889 (100.0%)
Gender, n (%)
	Men	27219 (49.0%)	7076 (49.2%)	34296 (49.1%)
	Women	28231 (50.9%)	7270 (50.6%)	35500 (50.8%)
	Other	66 (0.1%)	27 (0.2%)	93 (0.1%)
Age category, n (%)
	16-24	7757 (14.0%)	1934 (13.5%)	9691 (13.9%)
	25-34	9770 (17.6%)	2426 (16.9%)	12196 (17.5%)
	35-44	9042 (16.3%)	2251 (15.7%)	11293 (16.2%)
	45-54	9643 (17.4%)	2467 (17.2%)	12111 (17.3%)
	55-64	7831 (14.1%)	2127 (14.8%)	9957 (14.2%)
	65-76	6769 (12.2%)	1814 (12.6%)	8582 (12.3%)
	75-84	3893 (7.0%)	1139 (7.9%)	5032 (7.2%)
	85+	812 (1.5%)	215 (1.5%)	1026 (1.5%)
Ethnicity, n (%)
	White British	44574 (80.3%)	11522 (80.2%)	56096 (80.3%)
	White Other	3575 (6.4%)	865 (6.0%)	4440 (6.4%)
	South Asian	3947 (7.1%)	1076 (7.5%)	5023 (7.2%)
	Black	1420 (2.6%)	359 (2.5%)	1779 (2.5%)
	Chinese	425 (0.8%)	96 (0.7%)	522 (0.7%)
	Mixed	928 (1.7%)	296 (2.1%)	1224 (1.8%)
	Other Ethnic Group	647 (1.2%)	159 (1.1%)	807 (1.2%)
Disability status, n (%)
	No disability	36467 (65.7%)	8979 (62.5%)	45446 (65.0%)
	Non-limiting disability	9600 (17.3%)	2865 (19.9%)	12465 (17.8%)
	Limiting disability	9449 (17.0%)	2529 (17.6%)	11978 (17.1%)
Body mass index category, n (%)
	Normal and underweight	24346 (49.7%)	5997 (47.7%)	30343 (49.3%)
	Overweight	16466 (33.6%)	4253 (33.8%)	20719 (33.6%)
	Obese	8214 (16.8%)	2319 (18.4%)	10533 (17.1%)
Work status, n (%)
	Working full or part time	32683 (58.9%)	8464 (58.9%)	41147 (58.9%)
	Unemployed	4682 (8.4%)	1248 (8.7%)	5930 (8.5%)
	Retired	11100 (20.0%)	2916 (20.3%)	14016 (20.1%)
	Student full or part time	5956 (10.7%)	1406 (9.8%)	7361 (10.5%)
	Other working status	1096 (2.0%)	339 (2.4%)	1435 (2.1%)
Index of multiple deprivation, n (%)
	Least deprived decile	5058 (9.1%)	1385 (9.6%)	6443 (9.2%)
	Second least deprived decile	5036 (9.1%)	1166 (8.1%)	6201 (8.9%)
	Third least deprived decile	5136 (9.3%)	1255 (8.7%)	6391 (9.1%)
	Fourth least deprived decile	4994 (9.0%)	1726 (12.0%)	6721 (9.6%)
	Fifth least deprived decile	5152 (9.3%)	1010 (7.0%)	6162 (8.8%)
	Fifth most deprived decile	5332 (9.6%)	1771 (12.3%)	7103 (10.2%)
	Fourth most deprived decile	5697 (10.3%)	1507 (10.5%)	7204 (10.3%)
	Third most deprived decile	6066 (10.9%)	1501 (10.4%)	7567 (10.8%)
	Second most deprived decile	6515 (11.7%)	1559 (10.8%)	8074 (11.6%)
	Most deprived decile	6529 (11.8%)	1494 (10.4%)	8023 (11.5%)
NS SEC (Social Class), n (%)
	NS SEC 1-2: Higher social groups	20843 (37.5%)	5445 (37.9%)	26288 (37.6%)
	NS SEC 3-5: Middle social groups	13619 (24.5%)	3455 (24.0%)	17074 (24.4%)
	NS SEC 6-8: Lower social groups	9512 (17.1%)	2475 (17.2%)	11987 (17.2%)
	NS SEC 9: Students and other/unclassified	6838 (12.3%)	1643 (11.4%)	8481 (12.1%)
	Out of age range (over 75 years)	4705 (8.5%)	1354 (9.4%)	6059 (8.7%)
Highest education level achieved, n (%)
	Level 4 or above	23918 (43.1%)	5955 (41.4%)	29873 (42.7%)
	Level 3 and equivalents	10898 (19.6%)	2873 (20.0%)	13771 (19.7%)
	Level 2 and equivalents	11407 (20.5%)	3054 (21.2%)	14461 (20.7%)
	Level 1, another type or qualification or below	9293 (16.7%)	2491 (17.3%)	11784 (16.9%)
Child(ren) under 5 years in household, n (%)
	No child(ren) under 5 years in household	48216 (86.8%)	12491 (86.9%)	60707 (86.9%)
	Child(ren) under 5 years in household	7301 (13.2%)	1881 (13.1%)	9182 (13.1%)
Child(ren) aged 5-10 years in household, n (%)
	No child(ren) 5-10 years in household	47415 (85.4%)	12461 (86.7%)	59876 (85.7%)
	Child(ren) 5-10 years in household	8101 (14.6%)	1912 (13.3%)	10013 (14.3%)
Child(ren) 11-15 years in household, n (%)
	No child(ren) 11-15 years in household	47840 (86.2%)	12382 (86.1%)	60223 (86.2%)
	Child(ren) 11-15 years in household	7676 (13.8%)	1991 (13.9%)	9666 (13.8%)
Region, n (%)
	London	8468 (15.3%)	2152 (15.0%)	10619 (15.2%)
	East Midlands	4770 (8.6%)	1258 (8.8%)	6027 (8.6%)
	East	6222 (11.2%)	1596 (11.1%)	7818 (11.2%)
	North East	2667 (4.8%)	699 (4.9%)	3366 (4.8%)
	North West	7249 (13.1%)	1896 (13.2%)	9145 (13.1%)
	South East	9194 (16.6%)	2370 (16.5%)	11565 (16.5%)
	South West	5758 (10.4%)	1507 (10.5%)	7265 (10.4%)
	West Midlands	5779 (10.4%)	1478 (10.3%)	7257 (10.4%)
	Yorkshire and the Humber	5409 (9.7%)	1417 (9.9%)	6827 (9.8%)
Urban-Rural, n (%)
	Urban Major Conurbation	19162 (34.5%)	4914 (34.2%)	24076 (34.4%)
	Urban Minor Conurbation	1945 (3.5%)	498 (3.5%)	2443 (3.5%)
	Urban City and Town	24079 (43.4%)	6207 (43.2%)	30287 (43.3%)
	Rural Town	5121 (9.2%)	1330 (9.3%)	6451 (9.2%)
	Rural Village	3281 (5.9%)	873 (6.1%)	4154 (5.9%)
	Rural Hamlet	1928 (3.5%)	551 (3.8%)	2479 (3.5%)
Household living arrangements, n (%)a
	Couple with children under 15 years	8234 (20.8%)	2615 (18.9%)	10849 (20.3%)
	Couple, no children under 15 years in household	15925 (40.3%)	5601 (40.4%)	21526 (40.3%)
	Lone parent family with children under 15	1003 (2.5%)	346 (2.5%)	1348 (2.5%)
	Single person living alone	4105 (10.4%)	1546 (11.2%)	5650 (10.6%)
	Other/complex including multi-generational households	10271 (26.0%)	3743 (27.0%)	14013 (26.2%)
a: only included from 2016/17 onwards, percentages presented for those years.

## Sheet: STable4
Supplementary Table 4. Comparison of the April-May samples with and without the exclusion of those with missing covariate data
		Analytic sample excluding those with missing covariate data	Analytic sample including those with missing covariate data
Weighted sample size, n (% within total)		69889 (100.0%)	80670 (100.0%)
Gender, n (%)
	Men	34296 (49.1%)	39212 (48.6%)
	Women	35500 (50.8%)	41281 (51.2%)
	Other	93 (0.1%)	142 (0.2%)
Age category, n (%)
	16-24	9691 (13.9%)	11035 (13.7%)
	25-34	12196 (17.5%)	13568 (16.8%)
	35-44	11293 (16.2%)	12643 (15.7%)
	45-54	12111 (17.3%)	13712 (17.0%)
	55-64	9957 (14.2%)	11473 (14.2%)
	65-76	8582 (12.3%)	10186 (12.6%)
	75-84	5032 (7.2%)	6597 (8.2%)
	85+	1026 (1.5%)	1455 (1.8%)
Ethnicity, n (%)
	White British	56096 (80.3%)	62508 (80.2%)
	White Other	4440 (6.4%)	4838 (6.2%)
	South Asian	5023 (7.2%)	5669 (7.3%)
	Black	1779 (2.5%)	2059 (2.6%)
	Chinese	522 (0.7%)	583 (0.7%)
	Mixed	1224 (1.8%)	1353 (1.7%)
	Other Ethnic Group	807 (1.2%)	927 (1.2%)
Disability status, n (%)
	No disability	45446 (65.0%)	48763 (64.2%)
	Non-limiting disability	12465 (17.8%)	13551 (17.8%)
	Limiting disability	11978 (17.1%)	13644 (18.0%)
Body mass index category, n (%)
	Normal and underweight	30343 (49.3%)	33841 (49.1%)
	Overweight	20719 (33.6%)	23152 (33.6%)
	Obese	10533 (17.1%)	11992 (17.4%)
Work status, n (%)
	Working full or part time	41147 (58.9%)	45266 (57.4%)
	Unemployed	5930 (8.5%)	7095 (9.0%)
	Retired	14016 (20.1%)	16438 (20.8%)
	Student full or part time	7361 (10.5%)	8183 (10.4%)
	Other working status	1435 (2.1%)	1860 (2.4%)
Index of multiple deprivation, n (%)
	Least deprived decile	6443 (9.2%)	7226 (9.0%)
	Second least deprived decile	6201 (8.9%)	6997 (8.7%)
	Third least deprived decile	6391 (9.1%)	7201 (8.9%)
	Fourth least deprived decile	6721 (9.6%)	7646 (9.5%)
	Fifth least deprived decile	6162 (8.8%)	7056 (8.7%)
	Fifth most deprived decile	7103 (10.2%)	8090 (10.0%)
	Fourth most deprived decile	7204 (10.3%)	8353 (10.4%)
	Third most deprived decile	7567 (10.8%)	8889 (11.0%)
	Second most deprived decile	8074 (11.6%)	9440 (11.7%)
	Most deprived decile	8023 (11.5%)	9772 (12.1%)
NS SEC (Social Class), n (%)
	NS SEC 1-2: Higher social groups	26288 (37.6%)	28672 (35.5%)
	NS SEC 3-5: Middle social groups	17074 (24.4%)	19027 (23.6%)
	NS SEC 6-8: Lower social groups	11987 (17.2%)	14346 (17.8%)
	NS SEC 9: Students and other/unclassified	8481 (12.1%)	10573 (13.1%)
	Out of age range (over 75 years)	6059 (8.7%)	8052 (10.0%)
Highest education level achieved, n (%)
	Level 4 or above	29873 (42.7%)	32823 (42.1%)
	Level 3 and equivalents	13771 (19.7%)	15037 (19.3%)
	Level 2 and equivalents	14461 (20.7%)	16001 (20.5%)
	Level 1, another type or qualification or below	11784 (16.9%)	14085 (18.1%)
Child(ren) under 5 years in household, n (%)
	No child(ren) under 5 years in household	60707 (86.9%)	68382 (86.9%)
	Child(ren) under 5 years in household	9182 (13.1%)	10265 (13.1%)
Child(ren) aged 5-10 years in household, n (%)
	No child(ren) 5-10 years in household	59876 (85.7%)	67471 (85.7%)
	Child(ren) 5-10 years in household	10013 (14.3%)	11217 (14.3%)
Child(ren) 11-15 years in household, n (%)
	No child(ren) 11-15 years in household	60223 (86.2%)	67825 (86.2%)
	Child(ren) 11-15 years in household	9666 (13.8%)	10863 (13.8%)
Region, n (%)
	London	10619 (15.2%)	12562 (15.6%)
	East Midlands	6027 (8.6%)	6965 (8.6%)
	East	7818 (11.2%)	8968 (11.1%)
	North East	3366 (4.8%)	3897 (4.8%)
	North West	9145 (13.1%)	10516 (13.0%)
	South East	11565 (16.5%)	13200 (16.4%)
	South West	7265 (10.4%)	8258 (10.2%)
	West Midlands	7257 (10.4%)	8443 (10.5%)
	Yorkshire and the Humber	6827 (9.8%)	7861 (9.7%)
Urban-Rural, n (%)
	Urban Major Conurbation	24076 (34.4%)	28218 (35.0%)
	Urban Minor Conurbation	2443 (3.5%)	2873 (3.6%)
	Urban City and Town	30287 (43.3%)	34743 (43.1%)
	Rural Town	6451 (9.2%)	7332 (9.1%)
	Rural Village	4154 (5.9%)	4737 (5.9%)
	Rural Hamlet	2479 (3.5%)	2767 (3.4%)
Household living arrangements, n (%)a
	Couple with children under 15 years	10849 (20.3%)	11777 (19.6%)
	Couple, no children under 15 years in household	21526 (40.3%)	23707 (39.4%)
	Lone parent family with children under 15	1348 (2.5%)	1558 (2.6%)
	Single person living alone	5650 (10.6%)	6732 (11.2%)
	Other/complex including multi-generational households	14013 (26.2%)	16443 (27.3%)
Footnotes: Missing covariate data covers all covariates except BMI and household living arrangements where there were large amounts of missing data. See methods for further details.
a: only included from 2016/17 onwards, percentages presented for those years.

## Sheet: STable5
Supplementary Table 5. Descriptive levels of non-occupational physical activity in 2016-19 and 2020, and comparisons between 2016-19 and 2020, by subgroup.
		Mean (95% CI) mins/week		Percentage (95% CI) reporting >0 mins/week		Mean (95% CI) mins/week amongst those reporting >0 mins/week		Odds Ratio (95% CI) for reporting >0 mins/week in 2020 versus 2016-19			Mean ratio (95% CI) of mins/week for those reporting >0 mins/week in 2020 versus 2016-19
		2016-19	2020	2016-19	2020	2016-19	2020	weighted n	Age-sex adjusted	Multivariable adjusted	weighted n	Age-sex adjusted	Multivariable adjusted
Whole sample		757 (743-770)	682 (665-699)	82.7% (82.2-83.2)	77.2% (76.4-78.1)	915 (900-931)	882 (862-902)	69889.1	0.72 (0.67-0.76)	0.70 (0.66-0.74)	56995.4	0.98 (0.96-1.01)	0.99 (0.96-1.01)
Gender
	Men	838 (815-861)	719 (692-747)	83.7% (83.0-84.5)	77.4% (76.1-78.6)	1001 (976-1027)	930 (898-962)	34295.6	0.67 (0.61-0.73)	0.65 (0.59-0.71)	28264.7	0.95 (0.91-0.99)	0.96 (0.92-1.00)
	Women	678 (664-693)	645 (624-665)	81.7% (81.0-82.3)	77.1% (76.0-78.2)	831 (814-848)	836 (812-860)	35500.3	0.76 (0.71-0.82)	0.75 (0.69-0.81)	28664.6	1.02 (0.99-1.06)	1.02 (0.98-1.06)
	Other	646 (555-736)	712 (644-781)	64.6% (53.7-75.4)	86.5% (84.0-88.9)	1000 (771-1229)	823 (740-907)	No regression results due to small sample size
Age
	16-24 years	1026 (967-1085)	729 (663-796)	86.7% (85.1-88.4)	79.2% (76.3-82.1)	1183 (1120-1246)	921 (843-999)	9690.84	0.58 (0.47-0.73)	0.53 (0.42-0.67)	8259.22	0.79 (0.71-0.87)	0.80 (0.72-0.88)
	25-34 years	811 (774-847)	658 (615-700)	85.8% (84.6-87.0)	79.3% (77.1-81.5)	945 (905-985)	829 (781-878)	12196	0.63 (0.53-0.75)	0.57 (0.48-0.68)	10307.4	0.89 (0.83-0.95)	0.89 (0.83-0.95)
	35-44 years	753 (724-781)	658 (622-695)	85.6% (84.5-86.7)	80.8% (78.8-82.8)	880 (848-911)	815 (774-856)	11293.1	0.71 (0.61-0.83)	0.70 (0.60-0.82)	9556.61	0.93 (0.87-0.98)	0.94 (0.89-1.00)
	45-54 years	746 (721-772)	707 (668-746)	84.4% (83.4-85.5)	79.7% (77.8-81.6)	884 (856-913)	887 (843-931)	12110.7	0.72 (0.63-0.84)	0.71 (0.61-0.82)	10108.1	1.00 (0.95-1.06)	1.03 (0.97-1.09)
	55-64 years	709 (681-737)	708 (668-747)	81.7% (80.6-82.9)	77.9% (76.1-79.6)	867 (836-899)	909 (863-955)	9957.41	0.79 (0.69-0.89)	0.76 (0.67-0.87)	8056.09	1.05 (0.98-1.11)	1.06 (1.00-1.13)
	65-74 years	681 (658-703)	767 (728-805)	80.5% (79.4-81.6)	77.0% (75.2-78.7)	845 (820-871)	996 (952-1041)	8577.34	0.81 (0.72-0.91)	0.82 (0.72-0.93)	6840.11	1.19 (1.13-1.25)	1.19 (1.13-1.25)
	75-84 years	459 (428-490)	547 (492-602)	68.2% (66.1-70.3)	63.7% (60.6-66.8)	673 (633-714)	858 (784-932)	5031.62	0.83 (0.70-0.97)	0.81 (0.68-0.97)	3378.76	1.29 (1.15-1.43)	1.30 (1.17-1.45)
	85+ years	227 (194-261)	210 (152-267)	49.1% (44.6-53.5)	39.8% (32.9-46.6)	463 (407-520)	527 (419-635)	1026.47	0.66 (0.47-0.92)	0.63 (0.45-0.90)	483.515	1.21 (0.98-1.51)	1.10 (0.90-1.36)
Ethnicity
	White British	783 (768-797)	717 (699-735)	84.1% (83.6-84.6)	79.3% (78.4-80.1)	931 (915-947)	905 (884-926)	56095.7	0.73 (0.69-0.78)	0.72 (0.68-0.77)	46608.7	0.99 (0.97-1.02)	1.00 (0.97-1.03)
	White Other	681 (630-733)	640 (572-707)	78.9% (76.6-81.3)	75.5% (72.0-79.0)	863 (803-923)	847 (768-927)	4439.63	0.82 (0.65-1.04)	0.78 (0.61-1.00)	3475.1	1.00 (0.90-1.11)	1.01 (0.91-1.13)
	Asian (excluding Chinese)	603 (532-674)	469 (392-547)	73.0% (70.3-75.7)	61.6% (57.2-66.0)	826 (738-913)	763 (651-874)	5022.72	0.57 (0.45-0.73)	0.54 (0.43-0.69)	3544.96	0.92 (0.79-1.07)	0.93 (0.80-1.08)
	Black	645 (528-762)	585 (399-770)	77.3% (72.7-82.0)	68.8% (61.7-75.9)	834 (694-974)	850 (600-1100)	1772.1	0.66 (0.43-1.00)	0.63 (0.40-1.00)	1340.43	1.08 (0.84-1.40)	1.16 (0.90-1.51)
	Chinese	625 (479-771)	442 (323-560)	74.6% (68.3-80.9)	72.8% (65.3-80.4)	838 (656-1019)	606 (457-756)	516.711	0.79 (0.45-1.38)	0.55 (0.29-1.05)	386.486	0.71 (0.54-0.95)	0.91 (0.67-1.24)
	Mixed	770 (668-872)	524 (440-607)	82.7% (77.9-87.5)	76.5% (69.3-83.7)	931 (824-1038)	685 (594-775)	1223.67	0.68 (0.39-1.17)	0.60 (0.35-1.04)	993.464	0.74 (0.63-0.88)	0.78 (0.65-0.95)
	Other Ethnic Group	637 (480-794)	413 (310-515)	81.5% (77.1-85.9)	71.1% (61.2-81.0)	782 (595-968)	580 (462-699)	805.443	0.51 (0.29-0.91)	0.33 (0.18-0.60)	640.838	0.79 (0.61-1.02)	0.77 (0.61-0.98)
Disability status
	No disability	815 (798-832)	700 (678-721)	85.2% (84.6-85.8)	79.6% (78.5-80.6)	957 (937-976)	879 (854-904)	45446.1	0.68 (0.63-0.74)	0.67 (0.62-0.73)	38224.4	0.93 (0.90-0.96)	0.94 (0.91-0.97)
	Non-limiting disability	739 (705-773)	761 (724-798)	85.3% (84.2-86.4)	81.7% (80.1-83.4)	866 (829-904)	931 (889-972)	12464.9	0.77 (0.66-0.88)	0.78 (0.68-0.90)	10532.8	1.09 (1.03-1.15)	1.10 (1.04-1.17)
	Non-limiting disability	549 (522-576)	528 (489-567)	70.1% (68.8-71.4)	63.8% (61.6-66.0)	783 (748-818)	827 (773-881)	11978.1	0.72 (0.64-0.81)	0.68 (0.60-0.77)	8238.16	1.07 (1.00-1.16)	1.06 (0.99-1.14)
Body Mass Index category
	Normal and underweight	824 (802-847)	738 (713-764)	85.2% (84.5-85.9)	81.2% (80.0-82.4)	968 (943-992)	909 (881-938)	30343	0.77 (0.69-0.85)	0.74 (0.67-0.82)	25607.3	0.96 (0.93-1.00)	0.97 (0.93-1.00)
	Overweight	772 (750-794)	724 (691-756)	84.5% (83.7-85.3)	79.2% (77.8-80.7)	914 (889-938)	913 (876-951)	20719.1	0.71 (0.63-0.79)	0.69 (0.62-0.78)	17281.9	1.02 (0.97-1.07)	1.02 (0.97-1.07)
	Obese	631 (601-661)	608 (564-652)	78.7% (77.4-80.0)	73.9% (71.9-76.0)	802 (766-838)	822 (768-876)	10532.6	0.76 (0.67-0.87)	0.73 (0.64-0.84)	8176.01	1.04 (0.96-1.11)	1.05 (0.97-1.13)
Work status
	Working full or part time	777 (760-793)	715 (693-737)	86.0% (85.4-86.6)	81.6% (80.6-82.6)	903 (885-921)	876 (851-901)	41146.7	0.73 (0.67-0.79)	0.73 (0.67-0.79)	35015	0.98 (0.95-1.01)	0.99 (0.95-1.02)
	Unemployed	600 (562-639)	429 (391-466)	71.6% (69.6-73.6)	61.1% (57.8-64.3)	838 (789-888)	702 (650-755)	5929.79	0.62 (0.52-0.74)	0.54 (0.45-0.64)	4114.25	0.85 (0.77-0.93)	0.82 (0.75-0.90)
	Retired	610 (593-628)	667 (636-698)	75.2% (74.2-76.2)	70.3% (68.7-71.9)	811 (790-832)	949 (910-988)	14016.1	0.80 (0.73-0.88)	0.78 (0.71-0.87)	10398.9	1.20 (1.14-1.27)	1.20 (1.14-1.26)
	Student full or part time	1051 (980-1122)	740 (658-822)	87.8% (85.9-89.8)	80.4% (76.8-84.0)	1197 (1121-1272)	920 (827-1013)	7328.45	0.57 (0.42-0.76)	0.51 (0.37-0.69)	6360.58	0.78 (0.70-0.87)	0.80 (0.71-0.90)
	Other work status	717 (646-789)	662 (562-762)	77.9% (74.6-81.3)	74.4% (69.9-79.0)	920 (837-1003)	890 (768-1011)	1434.97	0.78 (0.57-1.06)	0.74 (0.53-1.03)	1106.67	0.96 (0.82-1.13)	0.97 (0.84-1.13)
Index of multiple deprivation
	Least deprived decile	811 (774-848)	761 (713-809)	87.8% (86.6-89.0)	83.2% (81.0-85.4)	924 (884-964)	915 (862-968)	6442.44	0.68 (0.56-0.83)	0.67 (0.54-0.83)	5591.93	0.99 (0.93-1.07)	1.03 (0.96-1.11)
	Second least deprived decile	783 (747-819)	721 (665-777)	87.0% (85.7-88.2)	81.2% (78.6-83.7)	900 (861-939)	889 (826-952)	6201.39	0.63 (0.51-0.77)	0.63 (0.51-0.77)	5324.73	1.00 (0.93-1.08)	1.01 (0.93-1.09)
	Third least deprived decile	776 (735-818)	792 (735-850)	85.2% (83.8-86.5)	83.2% (80.9-85.6)	911 (865-957)	952 (889-1016)	6390.87	0.89 (0.72-1.10)	0.87 (0.70-1.07)	5419.4	1.07 (0.99-1.16)	1.07 (0.99-1.16)
	Fourth least deprived decile	785 (742-827)	758 (711-806)	84.5% (83.1-85.9)	82.2% (79.9-84.4)	929 (882-976)	923 (869-977)	6720.74	0.83 (0.69-1.00)	0.86 (0.71-1.05)	5638.23	1.01 (0.94-1.09)	1.02 (0.95-1.10)
	Fifth least deprived decile	765 (728-803)	756 (697-815)	84.8% (83.3-86.2)	81.0% (78.4-83.5)	903 (862-944)	934 (867-1000)	6161.72	0.78 (0.63-0.96)	0.79 (0.63-0.98)	5185.52	1.06 (0.98-1.15)	1.05 (0.97-1.14)
	Fifth most deprived decile	763 (726-799)	715 (663-767)	84.1% (82.6-85.5)	78.4% (76.1-80.7)	907 (866-948)	912 (852-972)	7102.63	0.69 (0.58-0.83)	0.69 (0.57-0.82)	5869.95	1.01 (0.94-1.09)	1.03 (0.95-1.11)
	Fourth most deprived decile	811 (766-856)	656 (610-703)	82.8% (81.2-84.4)	77.9% (75.4-80.4)	980 (930-1031)	843 (789-897)	7204.17	0.73 (0.61-0.88)	0.73 (0.60-0.89)	5889.64	0.90 (0.83-0.98)	0.92 (0.85-0.99)
	Third most deprived decile	724 (675-772)	615 (564-665)	80.2% (78.6-81.9)	72.8% (69.8-75.7)	902 (846-958)	844 (783-905)	7567.37	0.67 (0.56-0.81)	0.68 (0.57-0.82)	5960.39	0.95 (0.87-1.04)	1.02 (0.93-1.11)
	Second most deprived decile	731 (679-784)	585 (520-650)	79.7% (78.0-81.4)	70.8% (68.0-73.7)	918 (856-979)	827 (742-911)	8074.08	0.62 (0.52-0.74)	0.60 (0.50-0.72)	6297.42	0.94 (0.84-1.04)	0.93 (0.84-1.03)
	Most deprived decile	655 (615-696)	498 (448-549)	74.3% (72.6-76.1)	64.7% (61.6-67.7)	881 (831-932)	771 (702-840)	8023.3	0.64 (0.54-0.75)	0.61 (0.51-0.72)	5818.18	0.90 (0.81-1.00)	0.89 (0.80-0.98)
NS SEC (Social Class)
	NS SEC 1-2: Higher social groups	817 (801-832)	770 (747-793)	89.2% (88.7-89.7)	85.9% (85.0-86.8)	916 (899-932)	896 (871-922)	26288.2	0.74 (0.67-0.80)	0.75 (0.68-0.82)	23264.9	0.98 (0.95-1.02)	0.99 (0.95-1.02)
	NS SEC 3-5: Middle social groups	739 (715-764)	704 (671-737)	82.6% (81.7-83.6)	77.8% (76.2-79.4)	895 (867-923)	905 (867-944)	17073.6	0.75 (0.67-0.83)	0.73 (0.65-0.82)	13938.2	1.03 (0.98-1.08)	1.03 (0.98-1.09)
	NS SEC 6-8: Lower social groups	642 (604-680)	530 (485-575)	74.9% (73.4-76.4)	66.3% (63.7-68.8)	857 (809-904)	800 (739-860)	11987.1	0.65 (0.57-0.75)	0.63 (0.55-0.73)	8768.27	0.94 (0.86-1.03)	0.96 (0.87-1.05)
	NS SEC 9: Students and unclassified	1002 (938-1065)	725 (653-797)	85.9% (84.1-87.7)	78.4% (75.2-81.6)	1166 (1097-1235)	926 (842-1009)	8481.38	0.60 (0.47-0.77)	0.52 (0.40-0.68)	7161.01	0.81 (0.74-0.90)	0.83 (0.75-0.92)
	Out of age range (over 75 years)	419 (392-445)	493 (445-541)	64.9% (63.0-66.8)	59.9% (57.0-62.8)	646 (609-682)	823 (754-892)	6058.83	0.80 (0.69-0.93)	0.78 (0.67-0.91)	3863.01	1.27 (1.15-1.41)	1.28 (1.15-1.42)
Highest educational level
	Level 4 or equivalent and above	807 (788-825)	724 (700-748)	88.5% (87.9-89.0)	82.9% (81.8-84.0)	911 (892-931)	873 (846-900)	29873.1	0.61 (0.55-0.67)	0.61 (0.55-0.68)	26103.5	0.97 (0.93-1.00)	0.97 (0.93-1.00)
	Level 3 or equivalent	822 (785-859)	653 (614-692)	84.5% (83.3-85.6)	76.2% (74.2-78.2)	973 (932-1014)	857 (811-904)	13770.9	0.62 (0.54-0.71)	0.61 (0.53-0.71)	11394.6	0.91 (0.85-0.97)	0.91 (0.85-0.97)
	Level 2 or equivalent	758 (725-790)	680 (640-721)	80.1% (78.9-81.3)	75.8% (73.9-77.7)	946 (909-983)	897 (850-945)	14461	0.81 (0.71-0.93)	0.78 (0.69-0.89)	11449.5	0.99 (0.93-1.05)	1.01 (0.95-1.08)
	Level 1 or equivalent and below	551 (522-581)	615 (572-657)	68.7% (67.3-70.2)	66.7% (64.6-68.8)	802 (763-842)	922 (866-978)	11784.1	0.90 (0.80-1.01)	0.80 (0.71-0.91)	8047.79	1.15 (1.07-1.23)	1.14 (1.06-1.23)
Child(ren) under 5 years in household
	No child(ren) under 5 years in household	768 (754-783)	686 (668-704)	82.8% (82.3-83.3)	77.1% (76.2-78.0)	928 (911-944)	890 (869-911)	60707.1	0.70 (0.66-0.75)	0.68 (0.64-0.73)	49567.6	0.98 (0.96-1.01)	0.98 (0.96-1.01)
	Child(ren) under 5 years in household	680 (643-717)	652 (600-704)	81.6% (80.1-83.0)	78.3% (76.0-80.7)	833 (791-876)	833 (771-894)	9182.02	0.82 (0.69-0.97)	0.78 (0.65-0.93)	7427.78	1.00 (0.92-1.09)	1.00 (0.93-1.09)
Child(ren) 5-10 years in household
	No child(ren) 5-10 years in household	752 (738-767)	687 (669-705)	82.4% (81.8-82.9)	77.0% (76.2-77.9)	913 (897-930)	892 (870-913)	59876.4	0.72 (0.68-0.77)	0.71 (0.66-0.75)	48649.3	1.00 (0.97-1.03)	1.00 (0.97-1.03)
	Child(ren) 5-10 years in household	784 (746-821)	646 (603-690)	84.5% (83.2-85.8)	78.6% (76.2-81.0)	928 (886-970)	823 (774-872)	10012.7	0.66 (0.55-0.79)	0.65 (0.54-0.77)	8346.14	0.89 (0.83-0.96)	0.89 (0.83-0.96)
Child(ren) 11-15 years in household
	No child(ren) 11-15 years in household	745 (732-759)	677 (659-695)	82.2% (81.7-82.7)	76.7% (75.9-77.6)	907 (891-923)	882 (861-903)	60222.6	0.72 (0.67-0.77)	0.70 (0.65-0.74)	48831.2	0.99 (0.97-1.02)	0.99 (0.97-1.02)
	Child(ren) 11-15 years in household	827 (781-874)	710 (658-762)	85.5% (84.1-86.9)	80.4% (78.0-82.7)	967 (917-1018)	884 (825-942)	9666.47	0.69 (0.57-0.83)	0.69 (0.57-0.84)	8164.19	0.93 (0.86-1.00)	0.94 (0.87-1.01)
Region
	London	690 (654-727)	574 (523-625)	81.4% (79.8-82.9)	75.2% (72.5-78.0)	848 (807-890)	763 (701-824)	10619.5	0.69 (0.57-0.83)	0.67 (0.55-0.81)	8510.97	0.91 (0.83-0.99)	0.94 (0.86-1.02)
	East Midlands	756 (718-794)	693 (645-740)	83.1% (81.8-84.5)	77.0% (74.7-79.3)	909 (866-953)	900 (843-956)	6027.26	0.70 (0.59-0.82)	0.68 (0.57-0.80)	4934.11	1.01 (0.94-1.09)	1.01 (0.93-1.09)
	East	739 (708-771)	695 (651-738)	83.6% (82.5-84.8)	78.8% (76.7-80.9)	884 (849-919)	882 (831-932)	7817.94	0.74 (0.63-0.87)	0.72 (0.61-0.84)	6461.46	1.02 (0.95-1.09)	1.03 (0.96-1.10)
	North East	789 (725-853)	697 (607-788)	81.5% (79.2-83.7)	76.3% (72.4-80.2)	969 (896-1041)	914 (805-1023)	3365.57	0.74 (0.57-0.97)	0.70 (0.53-0.93)	2705.76	0.97 (0.84-1.11)	1.00 (0.87-1.16)
	North West	733 (701-766)	638 (596-680)	81.9% (80.7-83.2)	76.2% (74.1-78.3)	895 (858-933)	837 (787-888)	9145.26	0.72 (0.62-0.83)	0.70 (0.60-0.81)	7382.98	0.96 (0.89-1.02)	0.96 (0.90-1.04)
	South East	798 (769-827)	730 (693-766)	84.9% (83.9-85.9)	80.5% (79.0-82.1)	940 (908-972)	906 (864-948)	11564.8	0.74 (0.65-0.84)	0.74 (0.65-0.84)	9716.59	0.98 (0.93-1.04)	0.99 (0.94-1.04)
	South West	852 (799-904)	785 (725-845)	84.7% (83.3-86.1)	80.2% (77.6-82.7)	1005 (947-1064)	979 (911-1047)	7265.32	0.72 (0.59-0.89)	0.70 (0.56-0.86)	6086.24	1.01 (0.93-1.10)	1.05 (0.97-1.14)
	West Midlands	730 (686-774)	669 (614-724)	79.9% (78.2-81.7)	75.7% (72.9-78.6)	914 (863-965)	884 (819-948)	7256.91	0.78 (0.65-0.95)	0.77 (0.63-0.95)	5738.13	1.00 (0.92-1.09)	1.02 (0.94-1.11)
	Yorkshire and the Humber	754 (698-810)	693 (636-750)	81.6% (79.8-83.4)	73.6% (70.6-76.7)	923 (860-987)	941 (873-1009)	6826.59	0.61 (0.50-0.75)	0.57 (0.47-0.71)	5459.15	1.06 (0.97-1.15)	1.06 (0.97-1.16)
Urban-Rural
	Major urban conurbation	716 (690-741)	585 (555-616)	80.8% (79.8-81.7)	73.9% (72.3-75.6)	886 (856-915)	792 (755-829)	24075.7	0.67 (0.60-0.75)	0.65 (0.58-0.73)	19110.8	0.92 (0.87-0.96)	0.93 (0.88-0.98)
	Minor urban conurbation	691 (636-746)	652 (585-718)	80.6% (78.0-83.3)	76.1% (72.5-79.8)	857 (795-919)	856 (778-934)	2442.78	0.76 (0.58-1.01)	0.73 (0.54-0.98)	1947.17	1.00 (0.90-1.11)	1.01 (0.91-1.13)
	Urban city and town	761 (742-780)	697 (671-723)	83.1% (82.4-83.8)	78.2% (77.0-79.3)	917 (895-938)	891 (861-922)	30286.8	0.74 (0.68-0.81)	0.73 (0.67-0.80)	24857.9	0.99 (0.95-1.03)	1.00 (0.96-1.04)
	Rural town	764 (715-814)	757 (707-806)	84.6% (83.2-86.0)	80.0% (77.6-82.5)	903 (848-959)	945 (890-1000)	6447.09	0.71 (0.58-0.86)	0.67 (0.55-0.82)	5396.9	1.07 (0.99-1.15)	1.08 (1.01-1.16)
	Rural village	891 (837-945)	886 (821-952)	86.4% (84.8-88.1)	81.6% (78.8-84.4)	1031 (973-1089)	1086 (1012-1160)	4113.19	0.74 (0.59-0.93)	0.78 (0.61-0.99)	3507.65	1.11 (1.01-1.20)	1.14 (1.05-1.25)
	Rural hamlet	926 (856-995)	891 (811-971)	86.8% (84.8-88.7)	83.7% (80.1-87.4)	1067 (991-1142)	1064 (979-1150)	2470.75	0.78 (0.57-1.08)	0.79 (0.57-1.09)	2130.02	1.01 (0.91-1.12)	1.03 (0.93-1.14)
Household living arrangements
	Couple with child(ren) under 15 years in household	721 (691-751)	681 (643-720)	85.9% (84.7-87.1)	82.0% (80.2-83.9)	840 (807-872)	831 (788-873)	10832.1	0.74 (0.63-0.87)	0.72 (0.61-0.85)	9218.22	0.99 (0.93-1.05)	0.99 (0.93-1.05)
	Couple with no child(ren) under 15 years in household	739 (718-759)	718 (694-742)	83.6% (82.8-84.4)	78.9% (77.7-80.1)	883 (860-906)	910 (883-938)	21525.7	0.74 (0.67-0.81)	0.74 (0.67-0.82)	17738	1.04 (1.00-1.08)	1.04 (1.00-1.08)
	Lone parent with child(ren) under 15 years in household	772 (677-866)	647 (530-765)	80.6% (77.1-84.0)	73.5% (68.1-78.8)	958 (849-1066)	881 (736-1027)	1347.97	0.64 (0.45-0.91)	0.65 (0.46-0.93)	1061.78	0.92 (0.77-1.10)	0.93 (0.79-1.10)
	Single person living alone	664 (635-692)	583 (549-616)	76.7% (75.3-78.0)	68.9% (67.0-70.8)	866 (832-900)	846 (804-888)	5650.37	0.66 (0.59-0.75)	0.60 (0.53-0.68)	4212.15	1.01 (0.95-1.08)	1.01 (0.94-1.07)
	Other/complex including multi-generational households	863 (816-909)	667 (625-710)	84.3% (82.9-85.7)	75.4% (73.4-77.5)	1023 (971-1075)	884 (833-936)	14013.2	0.57 (0.49-0.67)	0.54 (0.46-0.63)	11483.8	0.90 (0.83-0.96)	0.91 (0.85-0.97)
Footnotes: Multivariable models adjusted for all other covariates except household living arrangements (due to data being unavailable in 2015/16 survey) and BMI (due to large amounts of missing data). The values are moderate-equivalent minutes, i.e. vigorous activity duration has been doubled.

## Sheet: STable6
Supplementary Table 6. Comparisons of non-occupational activity levels between 2016-19 and 2020 including additional covariate adjustment, by subgroup.
		Main analysis - multivariable adjusted				Additional adjustment for household living arrangements				Additional adjustment for BMI
		weighted n	OR (95% CI)	weighted n	MR (95% CI)	weighted n	OR (95% CI)	weighted n	MR (95% CI)	weighted n	OR (95% CI)	weighted n	MR (95% CI)
Whole sample		69889.1	0.70 (0.66-0.74)	56995.4	0.99 (0.96-1.01)	53386.3	0.67 (0.62-0.71)	43714	0.98 (0.96-1.01)	61594.6	0.72 (0.68-0.77)	51065.2	1.00 (0.97-1.02)
Gender
	Men	34295.6	0.65 (0.59-0.71)	28264.7	0.96 (0.92-1.00)	26068.7	0.63 (0.57-0.70)	21476.8	0.95 (0.91-0.99)	31040.7	0.68 (0.61-0.75)	25994.6	0.97 (0.93-1.01)
	Women	35500.3	0.75 (0.69-0.81)	28664.6	1.02 (0.98-1.06)	27231.9	0.70 (0.64-0.77)	22174	1.02 (0.98-1.06)	30488.4	0.77 (0.70-0.84)	25016.1	1.03 (0.99-1.06)
	Other	No regression results due to small sample size
Age
	16-24 years	9690.84	0.53 (0.42-0.67)	8259.22	0.80 (0.72-0.88)	7495.8	0.50 (0.38-0.65)	6398.72	0.83 (0.75-0.92)	7668.22	0.53 (0.40-0.71)	6744.51	0.82 (0.74-0.92)
	25-34 years	12196	0.57 (0.48-0.68)	10307.4	0.89 (0.83-0.95)	9238.1	0.61 (0.50-0.75)	7771.53	0.88 (0.81-0.94)	10528.3	0.56 (0.46-0.68)	9048.88	0.86 (0.80-0.93)
	35-44 years	11293.1	0.70 (0.60-0.82)	9556.61	0.94 (0.89-1.00)	8426.3	0.62 (0.52-0.74)	7207.09	0.95 (0.89-1.02)	9882.72	0.77 (0.65-0.92)	8470.35	0.96 (0.90-1.02)
	45-54 years	12110.7	0.71 (0.61-0.82)	10108.1	1.03 (0.97-1.09)	9289.41	0.67 (0.57-0.79)	7759.26	1.03 (0.97-1.10)	10817.2	0.69 (0.59-0.81)	9191.92	1.03 (0.97-1.10)
	55-64 years	9957.41	0.76 (0.67-0.87)	8056.09	1.06 (1.00-1.13)	7723.48	0.73 (0.63-0.84)	6289.29	1.04 (0.97-1.10)	9074.48	0.82 (0.71-0.95)	7455.77	1.08 (1.01-1.15)
	65-74 years	8577.34	0.82 (0.72-0.93)	6845	1.19 (1.13-1.25)	6588.24	0.77 (0.67-0.89)	5293.79	1.16 (1.10-1.23)	8006.83	0.82 (0.71-0.93)	6484.14	1.18 (1.12-1.25)
	75-84 years	5031.62	0.81 (0.68-0.97)	3379.49	1.30 (1.17-1.45)	3852.39	0.73 (0.61-0.88)	2636.46	1.29 (1.15-1.45)	4667.08	0.85 (0.71-1.02)	3226.74	1.31 (1.17-1.46)
	85+ years	1025.06	0.63 (0.45-0.90)	483.515	1.10 (0.90-1.36)	746.881	0.65 (0.44-0.95)	357.856	1.12 (0.93-1.35)	868.826	0.69 (0.48-1.00)	442.911	1.10 (0.91-1.33)
Ethnicity
	White British	56095.7	0.72 (0.68-0.77)	46608.7	1.00 (0.97-1.03)	43080.2	0.69 (0.64-0.74)	35909.3	0.99 (0.96-1.02)	50330.3	0.74 (0.69-0.80)	42328.7	1.00 (0.98-1.03)
	White Other	4439.63	0.78 (0.61-1.00)	3475.1	1.01 (0.91-1.13)	3306.83	0.81 (0.63-1.06)	2552.12	1.02 (0.91-1.15)	4010.42	0.82 (0.63-1.07)	3186.4	1.00 (0.90-1.12)
	Asian (excluding Chinese)	5022.72	0.54 (0.43-0.69)	3544.96	0.93 (0.80-1.08)	3715.18	0.48 (0.36-0.62)	2678.26	0.94 (0.80-1.10)	3871.3	0.59 (0.44-0.78)	2837.84	0.97 (0.83-1.14)
	Black	1772.1	0.63 (0.40-1.00)	1344.88	1.16 (0.90-1.51)	1334.34	0.49 (0.29-0.83)	1037.28	1.10 (0.84-1.43)	1274.93	0.66 (0.37-1.17)	1018.05	1.17 (0.88-1.54)
	Chinese	516.711	0.55 (0.29-1.05)	387.464	0.91 (0.67-1.24)	366.989	0.43 (0.20-0.93)	271.874	0.73 (0.54-0.98)	450.193	0.60 (0.30-1.21)	349.223	0.89 (0.64-1.24)
	Mixed	1184.84	0.60 (0.35-1.04)	954.638	0.78 (0.65-0.95)	926.363	0.61 (0.34-1.12)	762.62	0.81 (0.66-1.00)	973.682	0.57 (0.31-1.05)	858.024	0.83 (0.68-1.01)
	Other Ethnic Group	805.443	0.33 (0.18-0.60)	640.838	0.77 (0.61-0.98)	563.244	0.22 (0.11-0.43)	476.114	0.77 (0.60-1.00)	601.498	0.30 (0.15-0.60)	486.987	0.92 (0.70-1.21)
Disability status
	No disability	45446.1	0.67 (0.62-0.73)	38224.4	0.94 (0.91-0.97)	34505.5	0.65 (0.59-0.71)	29071.3	0.95 (0.91-0.98)	39873.1	0.69 (0.63-0.76)	34042.2	0.95 (0.92-0.98)
	Non-limiting disability	12464.9	0.78 (0.68-0.90)	10532.8	1.10 (1.04-1.17)	9674.96	0.75 (0.64-0.87)	8213.82	1.08 (1.02-1.15)	11366	0.80 (0.69-0.93)	9703.03	1.11 (1.05-1.18)
	Limiting disability	11978.1	0.68 (0.60-0.77)	8238.16	1.06 (0.99-1.14)	9205.83	0.62 (0.54-0.70)	6428.9	1.05 (0.97-1.13)	10339.5	0.73 (0.64-0.83)	7320.02	1.07 (0.99-1.15)
Body Mass Index category
	Normal and underweight	30343	0.74 (0.67-0.82)	25607.3	0.97 (0.93-1.00)	23167.6	0.71 (0.63-0.80)	19616.9	0.97 (0.93-1.01)	N/A
	Overweight	20719.1	0.69 (0.62-0.78)	17281.9	1.02 (0.97-1.07)	15850.7	0.65 (0.57-0.73)	13271.1	1.01 (0.96-1.06)
	Obese	10532.6	0.73 (0.64-0.84)	8176.01	1.05 (0.97-1.13)	8085.24	0.72 (0.62-0.83)	6273.37	1.04 (0.96-1.12)
Work status
	Working full or part time	41146.7	0.73 (0.67-0.79)	35015	0.99 (0.95-1.02)	31453.1	0.70 (0.64-0.77)	26809.7	0.98 (0.94-1.02)	36755.3	0.74 (0.67-0.81)	31659.4	0.98 (0.95-1.02)
	Unemployed	5929.79	0.54 (0.45-0.64)	4114.25	0.82 (0.75-0.90)	4485.5	0.49 (0.41-0.60)	3136.22	0.82 (0.74-0.91)	4694.27	0.57 (0.46-0.70)	3340.93	0.84 (0.75-0.93)
	Retired	14016.1	0.78 (0.71-0.87)	10398.9	1.20 (1.14-1.26)	10659.3	0.73 (0.65-0.81)	7985.76	1.19 (1.13-1.26)	13010.2	0.80 (0.71-0.89)	9856.89	1.20 (1.14-1.27)
	Student full or part time	7328.45	0.51 (0.37-0.69)	6360.58	0.80 (0.71-0.90)	5688.97	0.47 (0.34-0.67)	4957.04	0.82 (0.73-0.92)	5909.14	0.51 (0.35-0.76)	5265.84	0.84 (0.74-0.95)
	Other work status	1434.97	0.74 (0.53-1.03)	1106.67	0.97 (0.84-1.13)	1067.07	0.80 (0.55-1.15)	825.261	1.02 (0.86-1.19)	1177.69	0.66 (0.46-0.96)	942.194	0.99 (0.85-1.16)
Index of multiple deprivation
	Least deprived decile	6442.44	0.67 (0.54-0.83)	5591.93	1.03 (0.96-1.11)	4929.58	0.65 (0.52-0.82)	4276.83	1.04 (0.96-1.12)	5923.87	0.79 (0.64-0.99)	5167.89	1.03 (0.96-1.11)
	Second least deprived decile	6201.39	0.63 (0.51-0.77)	5324.73	1.01 (0.93-1.09)	4699.07	0.54 (0.43-0.68)	4061.13	1.00 (0.92-1.08)	5635.21	0.59 (0.47-0.74)	4890.84	1.01 (0.93-1.10)
	Third least deprived decile	6390.87	0.87 (0.70-1.07)	5419.4	1.07 (0.99-1.16)	4855.59	0.79 (0.63-0.98)	4151.63	1.06 (0.97-1.15)	5810.35	0.84 (0.67-1.05)	4970.04	1.07 (0.99-1.16)
	Fourth least deprived decile	6720.74	0.86 (0.71-1.05)	5638.23	1.02 (0.95-1.10)	5213.29	0.78 (0.63-0.96)	4411.37	1.04 (0.96-1.12)	6137.66	0.85 (0.69-1.04)	5208.16	1.04 (0.96-1.12)
	Fifth least deprived decile	6161.72	0.79 (0.63-0.98)	5185.52	1.05 (0.97-1.14)	4688.04	0.75 (0.60-0.95)	3949.21	1.04 (0.95-1.13)	5467.19	0.82 (0.64-1.03)	4649.38	1.07 (0.99-1.16)
	Fifth most deprived decile	7102.63	0.69 (0.57-0.82)	5869.95	1.03 (0.95-1.11)	5562.16	0.67 (0.55-0.81)	4602.13	1.02 (0.94-1.10)	6324.74	0.67 (0.55-0.81)	5311.08	1.04 (0.96-1.12)
	Fourth most deprived decile	7204.17	0.73 (0.60-0.89)	5889.64	0.92 (0.85-0.99)	5518.76	0.71 (0.57-0.88)	4524.69	0.91 (0.84-0.99)	6361.67	0.75 (0.60-0.93)	5294.99	0.93 (0.86-1.01)
	Third most deprived decile	7567.37	0.68 (0.57-0.82)	5960.39	1.02 (0.93-1.11)	5740.65	0.67 (0.55-0.83)	4542.84	1.00 (0.91-1.10)	6559.67	0.74 (0.60-0.90)	5276.08	1.03 (0.94-1.13)
	Second most deprived decile	8074.08	0.60 (0.50-0.72)	6297.42	0.93 (0.84-1.03)	6232.97	0.60 (0.49-0.73)	4858.7	0.93 (0.83-1.03)	6912.03	0.66 (0.54-0.80)	5499.84	0.97 (0.87-1.07)
	Most deprived decile	8023.3	0.61 (0.51-0.72)	5818.18	0.89 (0.80-0.98)	5940.24	0.55 (0.46-0.67)	4335.46	0.90 (0.81-1.01)	6428.08	0.60 (0.49-0.73)	4796.92	0.88 (0.79-0.97)
NS SEC (Social Class)
	NS SEC 1-2: Higher social groups	26288.2	0.75 (0.68-0.82)	23264.9	0.99 (0.95-1.02)	20258	0.71 (0.64-0.79)	17970	0.99 (0.95-1.02)	24010.4	0.75 (0.68-0.83)	21422.9	0.98 (0.95-1.02)
	NS SEC 3-5: Middle social groups	17073.6	0.73 (0.65-0.82)	13938.2	1.03 (0.98-1.09)	13017.6	0.71 (0.63-0.81)	10658.2	1.02 (0.96-1.07)	15194.3	0.74 (0.65-0.83)	12592	1.05 (1.00-1.11)
	NS SEC 6-8: Lower social groups	11987.1	0.63 (0.55-0.73)	8768.27	0.96 (0.87-1.05)	8999.68	0.61 (0.52-0.71)	6575.84	0.95 (0.87-1.05)	9955.4	0.70 (0.59-0.82)	7430.35	0.97 (0.88-1.07)
	NS SEC 9: Students and unclassified	8481.38	0.52 (0.40-0.68)	7161.01	0.83 (0.75-0.92)	6490.95	0.47 (0.35-0.63)	5515.67	0.85 (0.76-0.95)	6878.87	0.52 (0.38-0.71)	5950.37	0.86 (0.77-0.96)
	Out of age range (over 75 years)	6058.1	0.78 (0.67-0.91)	3863.01	1.28 (1.15-1.42)	4614.83	0.72 (0.61-0.85)	2994.32	1.27 (1.14-1.41)	5554.98	0.82 (0.70-0.97)	3669.65	1.28 (1.15-1.42)
Highest educational level
	Level 4 or equivalent and above	29873.1	0.61 (0.55-0.68)	26103.5	0.97 (0.93-1.00)	23043.1	0.58 (0.52-0.65)	20159.9	0.97 (0.93-1.01)	27172.3	0.62 (0.55-0.69)	24005.6	0.97 (0.94-1.01)
	Level 3 or equivalent	13770.9	0.61 (0.53-0.71)	11394.6	0.91 (0.85-0.97)	10616.5	0.58 (0.50-0.68)	8794.48	0.92 (0.86-0.99)	12053.7	0.64 (0.55-0.75)	10104.9	0.92 (0.86-0.99)
	Level 2 or equivalent	14461	0.78 (0.69-0.89)	11449.5	1.01 (0.95-1.08)	11071.9	0.76 (0.65-0.87)	8774.74	0.98 (0.92-1.05)	12455.8	0.81 (0.70-0.94)	10022	1.02 (0.96-1.09)
	Level 1 or equivalent and below	11784.1	0.80 (0.71-0.91)	8047.79	1.14 (1.06-1.23)	8654.88	0.74 (0.64-0.85)	5984.92	1.15 (1.06-1.25)	9912.87	0.84 (0.73-0.96)	6932.83	1.15 (1.07-1.25)
Child(ren) under 5 years in household
	No child(ren) under 5 years in household	60707.1	0.68 (0.64-0.73)	49567.6	0.98 (0.96-1.01)	46639.8	0.65 (0.60-0.70)	38229.3	0.98 (0.95-1.01)	53853.7	0.70 (0.65-0.75)	44654.8	0.99 (0.96-1.02)
	Child(ren) under 5 years in household	9182.02	0.78 (0.65-0.93)	7427.78	1.00 (0.93-1.09)	6742.42	0.77 (0.63-0.95)	5484.7	1.03 (0.95-1.13)	7732.94	0.84 (0.69-1.04)	6410.39	1.03 (0.95-1.12)
Child(ren) 5-10 years in household
	No child(ren) 5-10 years in household	59876.4	0.71 (0.66-0.75)	48649.3	1.00 (0.97-1.03)	45898	0.67 (0.63-0.72)	37429.2	1.00 (0.97-1.03)	53154.8	0.72 (0.67-0.78)	43885	1.01 (0.98-1.04)
	Child(ren) 5-10 years in household	10012.7	0.65 (0.54-0.77)	8346.14	0.89 (0.83-0.96)	7488.34	0.61 (0.49-0.74)	6284.76	0.90 (0.83-0.98)	8414.13	0.72 (0.59-0.89)	7180.26	0.93 (0.86-1.00)
Child(ren) 11-15 years in household
	No child(ren) 11-15 years in household	60222.6	0.70 (0.65-0.74)	48831.2	0.99 (0.97-1.02)	45957.7	0.67 (0.62-0.72)	37409.9	0.99 (0.96-1.02)	53567.2	0.73 (0.68-0.78)	44118	1.00 (0.97-1.03)
	Child(ren) 11-15 years in household	9666.47	0.69 (0.57-0.84)	8164.19	0.94 (0.87-1.01)	7425.95	0.63 (0.51-0.78)	6304.1	0.96 (0.88-1.04)	8027.42	0.67 (0.54-0.84)	6947.22	0.96 (0.88-1.04)
Region
	London	10619.5	0.67 (0.55-0.81)	8510.97	0.94 (0.86-1.02)	8021.18	0.64 (0.52-0.80)	6468.11	0.92 (0.84-1.01)	9178.26	0.75 (0.60-0.93)	7506.17	0.95 (0.87-1.04)
	East Midlands	6027.26	0.68 (0.57-0.80)	4934.11	1.01 (0.93-1.09)	4611.02	0.64 (0.54-0.78)	3795.28	1.00 (0.92-1.08)	5341.8	0.65 (0.55-0.79)	4458.03	1.04 (0.96-1.12)
	East	7817.94	0.72 (0.61-0.84)	6461.46	1.03 (0.96-1.10)	5999.2	0.71 (0.60-0.84)	4960.28	1.03 (0.96-1.11)	6966.04	0.71 (0.60-0.85)	5847.14	1.05 (0.98-1.13)
	North East	3365.57	0.70 (0.53-0.93)	2705.76	1.00 (0.87-1.16)	2524.96	0.70 (0.52-0.96)	2060.8	1.01 (0.88-1.17)	2920.96	0.75 (0.55-1.02)	2420.36	1.01 (0.87-1.16)
	North West	9145.26	0.70 (0.60-0.81)	7382.98	0.96 (0.90-1.04)	6957.06	0.65 (0.55-0.77)	5649.74	0.94 (0.88-1.02)	8061.68	0.69 (0.59-0.82)	6642.98	0.97 (0.90-1.04)
	South East	11564.8	0.74 (0.65-0.84)	9716.59	0.99 (0.94-1.04)	8925.82	0.74 (0.64-0.86)	7487.96	0.99 (0.93-1.05)	10384.6	0.77 (0.66-0.88)	8834.71	0.99 (0.93-1.05)
	South West	7265.32	0.70 (0.56-0.86)	6086.24	1.05 (0.97-1.14)	5565.13	0.62 (0.49-0.79)	4707.79	1.07 (0.98-1.17)	6462.89	0.71 (0.57-0.90)	5475.28	1.04 (0.95-1.13)
	West Midlands	7256.91	0.77 (0.63-0.95)	5738.13	1.02 (0.94-1.11)	5485.91	0.73 (0.58-0.91)	4388.34	1.04 (0.95-1.15)	6261.22	0.90 (0.72-1.13)	5067.38	1.05 (0.96-1.15)
	Yorkshire and the Humber	6826.59	0.57 (0.47-0.71)	5459.15	1.06 (0.97-1.16)	5225.89	0.52 (0.42-0.65)	4195.7	1.05 (0.96-1.15)	5975.98	0.56 (0.45-0.69)	4813.18	1.06 (0.97-1.17)
Urban-Rural
	Major urban conurbation	24075.7	0.65 (0.58-0.73)	19110.8	0.93 (0.88-0.98)	18285	0.62 (0.54-0.70)	14589.5	0.92 (0.87-0.97)	20806.1	0.70 (0.62-0.80)	16848.2	0.94 (0.89-1.00)
	Minor urban conurbation	2442.78	0.73 (0.54-0.98)	1947.17	1.01 (0.91-1.13)	1864.41	0.65 (0.47-0.91)	1499.59	1.00 (0.89-1.12)	2151.05	0.73 (0.53-0.99)	1726.39	1.02 (0.92-1.14)
	Urban city and town	30286.8	0.73 (0.67-0.80)	24857.9	1.00 (0.96-1.04)	23132.6	0.69 (0.62-0.76)	19060.4	1.00 (0.96-1.04)	26782	0.74 (0.68-0.82)	22324.7	1.00 (0.96-1.05)
	Rural town	6447.09	0.67 (0.55-0.82)	5396.9	1.08 (1.01-1.16)	4980.99	0.63 (0.51-0.79)	4186.72	1.10 (1.02-1.19)	5865.4	0.66 (0.54-0.82)	4952.85	1.07 (1.00-1.15)
	Rural village	4113.19	0.78 (0.61-0.99)	3548.07	1.14 (1.05-1.25)	3146.96	0.76 (0.59-0.99)	2721.71	1.14 (1.03-1.25)	3694.85	0.71 (0.55-0.92)	3241.25	1.18 (1.08-1.29)
	Rural hamlet	2470.75	0.79 (0.57-1.09)	2134.48	1.03 (0.93-1.14)	1913.08	0.81 (0.58-1.14)	1656.03	1.03 (0.93-1.15)	2246.63	0.79 (0.57-1.10)	1971.79	1.05 (0.95-1.16)
Household living arrangements
	Couple with child(ren) under 15 years in household	10832.1	0.72 (0.61-0.85)	9218.22	0.99 (0.93-1.05)	N/A				9501.67	0.76 (0.63-0.92)	8204.61	1.00 (0.94-1.07)
	Couple with no child(ren) under 15 years in household	21525.7	0.74 (0.67-0.82)	17738	1.04 (1.00-1.08)					19756.7	0.76 (0.69-0.85)	16431.2	1.04 (0.99-1.08)
	Lone parent with child(ren) under 15 years in household	1347.97	0.65 (0.46-0.93)	1061.78	0.93 (0.79-1.10)					1069.27	0.59 (0.40-0.89)	887.353	0.91 (0.77-1.07)
	Single person living alone	5650.37	0.60 (0.53-0.68)	4212.15	1.01 (0.94-1.07)					5020.95	0.59 (0.52-0.68)	3838.96	1.02 (0.95-1.09)
	Other/complex including multi-generational households	14013.2	0.54 (0.46-0.63)	11483.8	0.91 (0.85-0.97)					11737.8	0.57 (0.47-0.69)	9799.32	0.92 (0.86-0.99)
Footnotes: Main analysis multivariable models adjusted for all other covariates except household living arrangement and BMI. Sensitivity analyses additionally adjust for householding living arrangements or BMI. The values are moderate-equivalent minutes, i.e. vigorous activity duration has been doubled.

## Sheet: STable7
Supplementary Table 7. Age and sex adjusted comparisons in non-occupational physical activity levels between 2016-19 and 2020, by subgroup and missing data strata.
		weighted n	Odds Ratio (95% CI) for reporting >0 mins/week in 2020 versus 2016-19	weighted n	Mean ratio (95% CI) of mins/week for those reporting >0 mins/week in 2020 versus 2016-19
Whole sample		69889.1	0.72 (0.67-0.76)	56995.4	0.98 (0.96-1.01)
Cases excluded due to missing covariate data		10745.1	0.74 (0.64-0.85)	7495.17	1.01 (0.93-1.10)
Gender
	Men	34295.6	0.67 (0.61-0.73)	28264.7	0.95 (0.91-0.99)
	Women	35500.3	0.76 (0.71-0.82)	28664.6	1.02 (0.99-1.06)
	Other		No regression results due to small sample size
	Missing		No regression results due to small sample size
Age
	16-24 years	9690.84	0.58 (0.47-0.73)	8259.22	0.79 (0.71-0.87)
	25-34 years	12196	0.63 (0.53-0.75)	10307.4	0.89 (0.83-0.95)
	35-44 years	11293.1	0.71 (0.61-0.83)	9556.61	0.93 (0.87-0.98)
	45-54 years	12110.7	0.72 (0.63-0.84)	10108.1	1.00 (0.95-1.06)
	55-64 years	9957.41	0.79 (0.69-0.89)	8056.09	1.05 (0.98-1.11)
	65-74 years	8577.34	0.81 (0.72-0.91)	6840.11	1.19 (1.13-1.25)
	75-84 years	5031.62	0.83 (0.70-0.97)	3378.76	1.29 (1.15-1.43)
	85+ years	1026.47	0.66 (0.47-0.92)	483.515	1.21 (0.98-1.51)
Ethnicity
	White British	56095.7	0.73 (0.69-0.78)	46608.7	0.99 (0.97-1.02)
	White other	4439.63	0.82 (0.65-1.04)	3475.1	1.00 (0.90-1.11)
	South Asian	5022.72	0.57 (0.45-0.73)	3544.96	0.92 (0.79-1.07)
	Black	1772.1	0.66 (0.43-1.00)	1340.43	1.08 (0.84-1.40)
	Chinese	516.711	0.79 (0.45-1.38)	386.486	0.71 (0.54-0.95)
	Mixed	1223.67	0.68 (0.39-1.17)	993.464	0.74 (0.63-0.88)
	Other ethnic group	805.443	0.51 (0.29-0.91)	640.838	0.79 (0.61-1.02)
	Missing	2722.82	0.57 (0.44-0.74)	1931.06	0.94 (0.80-1.11)
Disability status
	No disability	45446.1	0.68 (0.63-0.74)	38224.4	0.93 (0.90-0.96)
	Non-limiting disability	12464.9	0.77 (0.66-0.88)	10532.8	1.09 (1.03-1.15)
	Limiting disability	11978.1	0.72 (0.64-0.81)	8238.16	1.07 (1.00-1.16)
	Missing	4701.34	0.65 (0.53-0.80)	3408.32	0.97 (0.87-1.09)
Body Mass Index category
	Normal and underweight	30343	0.77 (0.69-0.85)	25607.3	0.96 (0.93-1.00)
	Overweight	20719.1	0.71 (0.63-0.79)	17281.9	1.02 (0.97-1.07)
	Obese	10532.6	0.76 (0.67-0.87)	8176.01	1.04 (0.96-1.11)
	Missing	11671.2	0.63 (0.55-0.71)	8001.66	0.94 (0.86-1.02)
Work status
	Working full or part time	41146.7	0.73 (0.67-0.79)	35015	0.98 (0.95-1.01)
	Unemployed	5929.79	0.62 (0.52-0.74)	4114.25	0.85 (0.77-0.93)
	Retired	14016.1	0.80 (0.73-0.88)	10398.9	1.20 (1.14-1.27)
	Student full or part time	7328.45	0.57 (0.42-0.76)	6360.58	0.78 (0.70-0.87)
	Other work status	1434.97	0.78 (0.57-1.06)	1106.67	0.96 (0.82-1.13)
	Missing	1819.4	1.03 (0.78-1.35)	1125.36	1.03 (0.84-1.26)
Index of multiple deprivation
	Least deprived decile	6442.44	0.68 (0.56-0.83)	5591.93	0.99 (0.93-1.07)
	Second least deprived decile	6201.39	0.63 (0.51-0.77)	5324.73	1.00 (0.93-1.08)
	Third least deprived decile	6390.87	0.89 (0.72-1.10)	5419.4	1.07 (0.99-1.16)
	Fourth least deprived decile	6720.74	0.83 (0.69-1.00)	5638.23	1.01 (0.94-1.09)
	Fifth least deprived decile	6161.72	0.78 (0.63-0.96)	5185.52	1.06 (0.98-1.15)
	Fifth most deprived decile	7102.63	0.69 (0.58-0.83)	5869.95	1.01 (0.94-1.09)
	Fourth most deprived decile	7204.17	0.73 (0.61-0.88)	5889.64	0.90 (0.83-0.98)
	Third most deprived decile	7567.37	0.67 (0.56-0.81)	5960.39	0.95 (0.87-1.04)
	Second most deprived decile	8074.08	0.62 (0.52-0.74)	6297.42	0.94 (0.84-1.04)
	Most deprived decile	8023.3	0.64 (0.54-0.75)	5818.18	0.90 (0.81-1.00)
NS SEC (Social Class)
	NS SEC 1-2: Higher social groups	26288.2	0.74 (0.67-0.80)	23264.9	0.98 (0.95-1.02)
	NS SEC 3-5: Middle social groups	17073.6	0.75 (0.67-0.83)	13938.2	1.03 (0.98-1.08)
	NS SEC 6-8: Lower social groups	11987.1	0.65 (0.57-0.75)	8768.27	0.94 (0.86-1.03)
	NS SEC 9: Students and unclassified	8481.38	0.60 (0.47-0.77)	7161.01	0.81 (0.74-0.90)
	Out of age range (over 75 years)	6058.83	0.80 (0.69-0.93)	3863.01	1.27 (1.15-1.41)
Highest educational level
	Level 4 or equivalent and above	29873.1	0.61 (0.55-0.67)	26103.5	0.97 (0.93-1.00)
	Level 3 or equivalent	13770.9	0.62 (0.54-0.71)	11394.6	0.91 (0.85-0.97)
	Level 2 or equivalent	14461	0.81 (0.71-0.93)	11449.5	0.99 (0.93-1.05)
	Level 1 or equivalent and below	11784.1	0.90 (0.80-1.01)	8047.79	1.15 (1.07-1.23)
	Missing	2716.09	1.53 (1.13-2.08)	1635.23	1.07 (0.87-1.31)
Child(ren) under 5 years in household
	No child(ren) under 5 years in household	60707.1	0.70 (0.66-0.75)	49567.6	0.98 (0.96-1.01)
	Child(ren) under 5 years in household	9182.02	0.82 (0.69-0.97)	7427.78	1.00 (0.92-1.09)
	Missing	2010.01	0.39 (0.23-0.68)	1347.43	0.95 (0.67-1.36)
Child(ren) 5-10 years in household
	No child(ren) 5-10 years in household	59876.4	0.72 (0.68-0.77)	48649.3	1.00 (0.97-1.03)
	Child(ren) 5-10 years in household	10012.7	0.66 (0.55-0.79)	8346.14	0.89 (0.83-0.96)
	Missing	1973.09	0.28 (0.14-0.57)	1325.13	1.03 (0.62-1.69)
Child(ren) 11-15 years in household
	No child(ren) 11-15 years in household	60222.6	0.72 (0.67-0.77)	48831.2	0.99 (0.97-1.02)
	Child(ren) 11-15 years in household	9666.47	0.69 (0.57-0.83)	8164.19	0.93 (0.86-1.00)
	Missing	1972.25	0.28 (0.14-0.56)	1324.87	1.03 (0.62-1.72)
Region
	London	10619.5	0.69 (0.57-0.83)	8510.97	0.91 (0.83-0.99)
	East Midlands	6027.26	0.70 (0.59-0.82)	4934.11	1.01 (0.94-1.09)
	East	7817.94	0.74 (0.63-0.87)	6461.46	1.02 (0.95-1.09)
	North East	3365.57	0.74 (0.57-0.97)	2705.76	0.97 (0.84-1.11)
	North West	9145.26	0.72 (0.62-0.83)	7382.98	0.96 (0.89-1.02)
	South East	11564.8	0.74 (0.65-0.84)	9716.59	0.98 (0.93-1.04)
	South West	7265.32	0.72 (0.59-0.89)	6086.24	1.01 (0.93-1.10)
	West Midlands	7256.91	0.78 (0.65-0.95)	5738.13	1.00 (0.92-1.09)
	Yorkshire and the Humber	6826.59	0.61 (0.50-0.75)	5459.15	1.06 (0.97-1.15)
Urban-Rural
	Major urban conurbation	24075.7	0.67 (0.60-0.75)	19110.8	0.92 (0.87-0.96)
	Minor urban conurbation	2442.78	0.76 (0.58-1.01)	1947.17	1.00 (0.90-1.11)
	Urban city and town	30286.8	0.74 (0.68-0.81)	24857.9	0.99 (0.95-1.03)
	Rural town	6447.09	0.71 (0.58-0.86)	5396.9	1.07 (0.99-1.15)
	Rural village	4113.19	0.74 (0.59-0.93)	3507.65	1.11 (1.01-1.20)
	Rural hamlet	2470.75	0.78 (0.57-1.08)	2130.02	1.01 (0.91-1.12)
Household living arrangements
	Couple with child(ren) under 15 years in household	10832.1	0.74 (0.63-0.87)	9218.22	0.99 (0.93-1.05)
	Couple with no child(ren) under 15 years in household	21525.7	0.74 (0.67-0.81)	17738	1.04 (1.00-1.08)
	Lone parent with child(ren) under 15 years in household	1347.97	0.64 (0.45-0.91)	1061.78	0.92 (0.77-1.10)
	Single person living alone	5650.37	0.66 (0.59-0.75)	4212.15	1.01 (0.95-1.08)
	Other/complex including multi-generational households	14013.2	0.57 (0.49-0.67)	11483.8	0.90 (0.83-0.96)
	Missing	4371.41	0.86 (0.69-1.06)	3081.81	1.03 (0.92-1.16)

## Sheet: STable8
Supplementary Table 8. Descriptive levels of walking for leisure in 2016-19 and 2020, and comparisons between 2016-19 and 2020, by subgroup.
		Mean (95% CI) mins/week		Percentage (95% CI) reporting >0 mins/week		Mean (95% CI) mins/week amongst those reporting >0 mins/week		Odds Ratio (95% CI) for reporting >0 mins/week in 2020 versus 2016-19			Mean ratio (95% CI) of mins/week for those reporting >0 mins/week in 2020 versus 2016-19
		2016-19	2020	2016-19	2020	2016-19	2020	weighted n	Age-sex adjusted	Multivariable adjusted	weighted n	Age-sex adjusted	Multivariable adjusted
Whole sample		152 (148-156)	196 (190-202)	43.3% (42.6-43.9)	45.7% (44.8-46.7)	351 (344-358)	429 (418-440)	69889.1	1.11 (1.06-1.16)	1.11 (1.06-1.16)	30594.7	1.22 (1.18-1.27)	1.24 (1.20-1.28)
Gender
	Men	135 (130-141)	178 (169-188)	39.8% (38.8-40.7)	42.0% (40.6-43.4)	341 (329-352)	424 (406-441)	34295.6	1.10 (1.02-1.18)	1.10 (1.03-1.19)	13800.8	1.24 (1.18-1.31)	1.26 (1.19-1.33)
	Women	168 (163-173)	214 (205-222)	46.7% (45.9-47.5)	49.4% (48.1-50.6)	359 (350-369)	432 (419-446)	35500.3	1.12 (1.05-1.19)	1.12 (1.05-1.19)	16777.4	1.21 (1.16-1.26)	1.23 (1.18-1.28)
	Other	48 (16-81)	151 (142-160)	12.4% (4.1-20.8)	30.5% (24.3-36.7)	388 (0-0)	494 (0-0)	No regression results due to small sample size
Age
	16-24 years	91 (81-102)	158 (136-181)	30.7% (28.6-32.9)	39.5% (36.2-42.7)	298 (271-324)	401 (356-447)	9690.84	1.51 (1.27-1.79)	1.45 (1.22-1.72)	3146.35	1.35 (1.17-1.56)	1.44 (1.26-1.65)
	25-34 years	137 (128-147)	161 (147-175)	40.8% (39.2-42.4)	42.4% (39.9-44.8)	337 (317-357)	380 (354-406)	12196	1.07 (0.95-1.21)	1.05 (0.93-1.19)	5011.86	1.13 (1.03-1.24)	1.16 (1.07-1.27)
	35-44 years	137 (129-146)	180 (164-196)	45.0% (43.5-46.4)	47.0% (44.7-49.4)	305 (289-322)	382 (355-409)	11293.1	1.09 (0.97-1.22)	1.10 (0.99-1.24)	5123.3	1.25 (1.14-1.37)	1.29 (1.19-1.40)
	45-54 years	172 (163-181)	213 (198-228)	47.8% (46.4-49.2)	48.9% (46.7-51.1)	359 (343-375)	435 (411-459)	12110.7	1.05 (0.94-1.16)	1.06 (0.95-1.18)	5816.71	1.21 (1.13-1.31)	1.25 (1.16-1.34)
	55-64 years	196 (185-207)	247 (231-263)	50.0% (48.6-51.4)	52.6% (50.5-54.8)	392 (374-411)	469 (445-493)	9957.41	1.11 (1.00-1.23)	1.12 (1.00-1.25)	5035.39	1.20 (1.12-1.29)	1.26 (1.18-1.35)
	65-74 years	203 (194-213)	261 (245-277)	50.9% (49.6-52.2)	52.5% (50.5-54.5)	400 (384-415)	498 (474-521)	8577.34	1.06 (0.97-1.17)	1.09 (0.99-1.20)	4395.12	1.24 (1.17-1.32)	1.24 (1.17-1.32)
	75-84 years	134 (122-146)	158 (137-178)	37.5% (35.4-39.6)	35.1% (32.1-38.1)	357 (331-384)	450 (406-494)	5031.62	0.90 (0.77-1.06)	0.91 (0.77-1.07)	1860.17	1.26 (1.11-1.42)	1.26 (1.11-1.42)
	85+ years	53 (43-63)	52 (35-70)	19.6% (16.1-23.1)	20.8% (15.4-26.2)	270 (240-299)	253 (217-288)	1026.47	1.05 (0.71-1.55)	0.98 (0.66-1.47)	203.541	1.03 (0.85-1.24)	1.11 (0.89-1.39)
Ethnicity
	White British	166 (162-171)	213 (206-220)	46.3% (45.7-47.0)	49.0% (48.0-50.0)	359 (351-367)	435 (423-446)	56095.7	1.12 (1.07-1.18)	1.12 (1.07-1.18)	26290.6	1.21 (1.17-1.26)	1.22 (1.18-1.27)
	White Other	100 (88-113)	166 (136-197)	34.4% (31.9-36.9)	38.9% (35.0-42.8)	292 (263-321)	428 (371-484)	4439.63	1.18 (0.97-1.45)	1.18 (0.96-1.45)	1564.97	1.47 (1.26-1.72)	1.45 (1.27-1.66)
	Asian (excluding Chinese)	89 (74-104)	121 (92-149)	27.3% (24.3-30.3)	28.5% (24.5-32.4)	326 (291-361)	424 (346-503)	5022.72	1.03 (0.81-1.31)	1.01 (0.79-1.29)	1383.56	1.31 (1.06-1.62)	1.27 (1.04-1.55)
	Black	70 (55-85)	97 (56-137)	29.5% (25.0-33.9)	29.5% (22.4-36.5)	237 (200-274)	328 (227-428)	1768.64	0.98 (0.66-1.47)	1.01 (0.65-1.55)	524.21	1.33 (0.98-1.81)	1.67 (1.25-2.25)
	Chinese	94 (59-128)	85 (41-129)	25.8% (19.4-32.2)	31.4% (21.5-41.2)	363 (260-467)	270 (159-380)	516.711	1.22 (0.67-2.24)	1.20 (0.65-2.23)	139.161	0.63 (0.45-0.90)	0.53 (0.35-0.82)
	Mixed	111 (88-133)	116 (85-147)	35.9% (31.0-40.8)	37.2% (29.8-44.6)	308 (263-354)	312 (261-363)	1223.67	1.12 (0.75-1.65)	1.08 (0.69-1.67)	442.887	1.07 (0.86-1.33)	1.32 (1.00-1.73)
	Other Ethnic Group	101 (68-134)	81 (49-113)	32.1% (26.2-38.1)	25.4% (17.9-32.9)	314 (226-403)	317 (254-380)	796.477	0.70 (0.43-1.14)	0.68 (0.41-1.12)	248.485	1.00 (0.77-1.29)	1.20 (0.90-1.59)
Disability status
	No disability	149 (145-154)	196 (187-204)	43.2% (42.5-44.0)	46.0% (44.8-47.2)	345 (336-355)	426 (411-440)	45446.1	1.12 (1.06-1.19)	1.14 (1.07-1.21)	19890.3	1.24 (1.18-1.29)	1.26 (1.21-1.32)
	Non-limiting disability	176 (167-185)	230 (215-244)	49.7% (48.1-51.2)	52.7% (50.6-54.8)	354 (339-369)	436 (414-457)	12464.9	1.12 (1.00-1.24)	1.14 (1.02-1.27)	6279.06	1.22 (1.14-1.30)	1.24 (1.16-1.32)
	Non-limiting disability	137 (128-146)	159 (145-173)	37.0% (35.5-38.4)	36.9% (34.7-39.1)	371 (351-391)	430 (401-459)	11978.1	0.99 (0.88-1.10)	0.97 (0.86-1.09)	4425.36	1.17 (1.07-1.27)	1.16 (1.07-1.27)
Body Mass Index category
	Normal and underweight	146 (140-151)	196 (186-206)	43.3% (42.4-44.3)	45.2% (43.8-46.7)	336 (325-346)	434 (416-452)	30343	1.08 (1.01-1.16)	1.07 (1.00-1.15)	13264.1	1.30 (1.23-1.37)	1.32 (1.25-1.39)
	Overweight	166 (160-173)	211 (200-223)	47.0% (45.9-48.1)	49.0% (47.2-50.7)	355 (342-367)	432 (413-450)	20719.1	1.09 (1.00-1.18)	1.10 (1.01-1.20)	9814.49	1.22 (1.15-1.29)	1.22 (1.16-1.29)
	Obese	159 (148-170)	202 (185-219)	43.0% (41.5-44.6)	46.7% (44.4-49.1)	369 (348-391)	433 (405-461)	10532.6	1.17 (1.04-1.31)	1.16 (1.03-1.30)	4618.27	1.18 (1.08-1.28)	1.24 (1.14-1.35)
Work status
	Working full or part time	150 (145-155)	205 (197-214)	45.3% (44.5-46.1)	48.7% (47.4-49.9)	331 (322-340)	421 (408-435)	41146.7	1.14 (1.08-1.21)	1.15 (1.08-1.22)	18917.1	1.27 (1.22-1.33)	1.29 (1.23-1.34)
	Unemployed	156 (142-171)	134 (116-153)	36.8% (34.7-38.9)	34.1% (31.0-37.1)	425 (393-457)	394 (350-438)	5929.79	0.90 (0.76-1.06)	0.82 (0.69-0.97)	2147.65	0.93 (0.81-1.06)	0.96 (0.85-1.09)
	Retired	184 (177-191)	216 (204-228)	46.1% (45.0-47.2)	45.8% (44.0-47.5)	399 (386-412)	472 (452-492)	14016.1	1.02 (0.94-1.11)	1.01 (0.93-1.11)	6456.22	1.19 (1.13-1.26)	1.18 (1.12-1.25)
	Student full or part time	91 (78-104)	149 (123-175)	31.4% (28.8-34.0)	38.0% (34.0-42.0)	290 (259-321)	392 (340-444)	7360.76	1.38 (1.11-1.72)	1.30 (1.05-1.61)	2404.49	1.35 (1.14-1.60)	1.47 (1.25-1.74)
	Other work status	193 (164-221)	216 (179-253)	46.5% (42.6-50.4)	47.0% (42.1-52.0)	414 (361-468)	460 (403-516)	1432.43	1.02 (0.79-1.31)	1.03 (0.79-1.35)	669.216	1.10 (0.93-1.31)	1.07 (0.91-1.26)
Index of multiple deprivation
	Least deprived decile	157 (146-168)	215 (198-233)	49.1% (47.2-51.0)	50.3% (47.4-53.1)	319 (300-339)	429 (402-456)	6442.44	1.06 (0.92-1.21)	1.07 (0.93-1.23)	3180.27	1.34 (1.23-1.46)	1.39 (1.28-1.51)
	Second least deprived decile	170 (157-182)	219 (197-240)	49.4% (47.5-51.3)	50.3% (47.2-53.4)	343 (321-366)	434 (399-469)	6201.39	1.05 (0.90-1.21)	1.07 (0.92-1.24)	3074.2	1.30 (1.16-1.45)	1.31 (1.18-1.45)
	Third least deprived decile	159 (148-170)	221 (199-243)	47.4% (45.4-49.3)	51.2% (48.1-54.4)	336 (316-356)	431 (399-464)	6390.87	1.21 (1.04-1.41)	1.23 (1.05-1.43)	3075.1	1.29 (1.18-1.42)	1.31 (1.19-1.44)
	Fourth least deprived decile	164 (153-176)	227 (207-247)	46.9% (44.9-48.8)	50.1% (47.3-52.9)	351 (330-372)	454 (421-486)	6711.91	1.15 (1.01-1.33)	1.19 (1.04-1.37)	3204.83	1.32 (1.19-1.46)	1.31 (1.20-1.44)
	Fifth least deprived decile	165 (153-177)	219 (193-244)	45.6% (43.7-47.6)	48.9% (45.6-52.2)	362 (341-384)	447 (407-488)	6161.72	1.16 (0.99-1.35)	1.18 (1.00-1.38)	2844.43	1.25 (1.12-1.39)	1.25 (1.13-1.39)
	Fifth most deprived decile	155 (144-166)	218 (199-236)	45.5% (43.5-47.4)	50.0% (47.4-52.6)	342 (322-362)	435 (406-464)	7102.63	1.20 (1.05-1.37)	1.22 (1.06-1.40)	3309.11	1.29 (1.18-1.41)	1.30 (1.19-1.42)
	Fourth most deprived decile	153 (142-165)	203 (181-225)	43.4% (41.4-45.4)	45.7% (42.7-48.8)	353 (332-375)	444 (406-482)	7204.17	1.07 (0.92-1.24)	1.10 (0.94-1.28)	3161.36	1.26 (1.13-1.40)	1.29 (1.17-1.43)
	Third most deprived decile	142 (130-154)	169 (148-189)	38.8% (36.8-40.7)	38.9% (36.0-41.8)	366 (341-391)	433 (394-473)	7567.37	1.00 (0.87-1.16)	1.04 (0.89-1.20)	2935.34	1.19 (1.06-1.34)	1.22 (1.10-1.35)
	Second most deprived decile	135 (123-148)	141 (125-157)	38.2% (36.1-40.3)	38.4% (35.4-41.5)	354 (330-379)	367 (335-400)	8074.08	1.01 (0.86-1.18)	0.98 (0.84-1.16)	3087.1	1.03 (0.92-1.15)	1.07 (0.96-1.19)
	Most deprived decile	130 (117-143)	140 (120-160)	33.6% (31.7-35.5)	35.5% (32.5-38.5)	387 (354-419)	394 (351-437)	8023.3	1.09 (0.93-1.27)	1.06 (0.90-1.24)	2722.95	1.03 (0.90-1.19)	1.06 (0.92-1.23)
NS SEC (Social Class)
	NS SEC 1-2: Higher social groups	168 (162-173)	222 (214-231)	50.1% (49.3-51.0)	52.2% (50.9-53.5)	334 (325-344)	426 (413-440)	26288.2	1.09 (1.02-1.16)	1.10 (1.03-1.17)	13290.8	1.29 (1.23-1.35)	1.30 (1.25-1.36)
	NS SEC 3-5: Middle social groups	175 (166-183)	222 (209-236)	46.7% (45.5-48.0)	50.2% (48.3-52.1)	374 (358-390)	443 (421-465)	17073.6	1.16 (1.05-1.27)	1.16 (1.06-1.28)	8097.75	1.18 (1.10-1.26)	1.19 (1.12-1.27)
	NS SEC 6-8: Lower social groups	136 (126-146)	157 (140-175)	35.4% (33.8-37.1)	36.9% (34.3-39.5)	385 (362-408)	427 (391-462)	11987.1	1.06 (0.93-1.21)	1.06 (0.93-1.22)	4283.84	1.12 (1.01-1.24)	1.17 (1.05-1.29)
	NS SEC 9: Students and unclassified	101 (89-112)	156 (133-179)	32.5% (30.1-34.8)	38.8% (35.3-42.4)	311 (283-338)	402 (355-449)	8481.38	1.33 (1.10-1.60)	1.24 (1.03-1.50)	2858.59	1.29 (1.10-1.51)	1.40 (1.21-1.62)
	Out of age range (over 75 years)	120 (109-131)	141 (124-159)	34.4% (32.5-36.3)	32.8% (30.1-35.6)	349 (324-374)	430 (389-471)	6058.83	0.92 (0.79-1.08)	0.92 (0.79-1.08)	2063.71	1.22 (1.09-1.37)	1.21 (1.07-1.36)
Highest educational level
	Level 4 or equivalent and above	155 (150-160)	199 (190-208)	48.4% (47.6-49.3)	48.9% (47.4-50.3)	320 (311-329)	407 (392-422)	29873.1	1.02 (0.95-1.09)	1.02 (0.96-1.10)	14496.3	1.28 (1.22-1.34)	1.29 (1.23-1.35)
	Level 3 or equivalent	156 (146-166)	195 (179-211)	44.2% (42.6-45.8)	46.7% (44.4-49.0)	353 (335-371)	418 (391-445)	13770.9	1.11 (0.99-1.25)	1.12 (0.99-1.26)	6155.37	1.18 (1.08-1.29)	1.20 (1.10-1.30)
	Level 2 or equivalent	157 (148-167)	204 (190-218)	39.6% (38.2-41.0)	45.1% (43.0-47.2)	397 (377-417)	452 (429-475)	14461	1.25 (1.13-1.39)	1.23 (1.11-1.37)	5897.66	1.16 (1.08-1.24)	1.19 (1.10-1.28)
	Level 1 or equivalent and below	132 (123-141)	180 (163-197)	33.4% (31.9-34.8)	37.9% (35.7-40.0)	396 (373-418)	475 (442-509)	11784.1	1.21 (1.08-1.36)	1.12 (0.99-1.26)	4045.37	1.21 (1.10-1.32)	1.22 (1.11-1.34)
Child(ren) under 5 years in household
	No child(ren) under 5 years in household	156 (152-160)	201 (194-208)	43.9% (43.3-44.6)	46.4% (45.4-47.4)	356 (348-363)	434 (422-446)	60707.1	1.11 (1.06-1.17)	1.11 (1.06-1.17)	26975.2	1.22 (1.18-1.27)	1.23 (1.19-1.28)
	Child(ren) under 5 years in household	123 (113-133)	160 (144-175)	39.0% (37.3-40.7)	41.1% (38.4-43.7)	315 (294-336)	389 (361-416)	9182.02	1.10 (0.96-1.25)	1.06 (0.92-1.21)	3619.5	1.26 (1.14-1.38)	1.28 (1.17-1.41)
Child(ren) 5-10 years in household
	No child(ren) 5-10 years in household	155 (151-159)	201 (195-208)	43.6% (42.9-44.2)	46.4% (45.3-47.4)	356 (348-364)	435 (423-446)	59876.4	1.12 (1.07-1.18)	1.13 (1.07-1.19)	26428.1	1.22 (1.18-1.27)	1.24 (1.20-1.29)
	Child(ren) 5-10 years in household	132 (122-141)	160 (142-178)	41.6% (40.0-43.3)	41.6% (39.0-44.2)	317 (298-336)	385 (351-419)	10012.7	0.99 (0.87-1.12)	0.99 (0.87-1.13)	4166.55	1.24 (1.11-1.38)	1.27 (1.15-1.39)
Child(ren) 11-15 years in household
	No child(ren) 11-15 years in household	154 (150-158)	199 (192-206)	43.4% (42.7-44.0)	45.9% (44.9-46.9)	354 (347-362)	433 (421-445)	60222.6	1.11 (1.06-1.17)	1.11 (1.06-1.17)	26425.9	1.23 (1.18-1.27)	1.24 (1.20-1.29)
	Child(ren) 11-15 years in household	140 (130-151)	178 (161-194)	42.7% (40.8-44.6)	44.6% (41.8-47.4)	328 (309-347)	399 (370-428)	9666.47	1.06 (0.92-1.22)	1.08 (0.94-1.25)	4168.8	1.22 (1.11-1.34)	1.22 (1.11-1.34)
Region
	London	109 (99-119)	134 (117-151)	34.9% (33.1-36.7)	36.6% (33.6-39.5)	313 (289-337)	366 (329-402)	10619.5	1.09 (0.94-1.27)	1.10 (0.94-1.28)	3744.25	1.17 (1.03-1.32)	1.24 (1.10-1.39)
	East Midlands	170 (158-181)	194 (178-211)	44.7% (42.9-46.5)	45.8% (43.2-48.4)	380 (358-401)	424 (397-452)	6027.26	1.05 (0.93-1.20)	1.04 (0.91-1.19)	2707.73	1.12 (1.03-1.22)	1.16 (1.07-1.27)
	East	153 (143-163)	189 (174-205)	43.2% (41.6-44.8)	45.4% (43.0-47.8)	355 (335-374)	417 (391-443)	7817.94	1.10 (0.98-1.24)	1.12 (0.99-1.26)	3413.19	1.17 (1.08-1.28)	1.24 (1.15-1.35)
	North East	167 (149-185)	239 (200-278)	46.5% (43.5-49.6)	48.6% (43.9-53.2)	359 (327-390)	493 (430-556)	3365.57	1.09 (0.87-1.36)	1.09 (0.87-1.37)	1579.55	1.40 (1.20-1.64)	1.34 (1.16-1.56)
	North West	151 (141-160)	182 (168-196)	43.4% (41.8-45.1)	46.0% (43.5-48.5)	347 (329-366)	396 (372-420)	9145.26	1.11 (0.99-1.26)	1.12 (0.99-1.26)	4021.2	1.16 (1.07-1.25)	1.16 (1.07-1.25)
	South East	157 (148-165)	204 (192-216)	45.7% (44.4-47.1)	49.0% (47.1-50.9)	343 (328-358)	417 (397-437)	11564.8	1.15 (1.04-1.26)	1.15 (1.04-1.27)	5363.7	1.22 (1.14-1.30)	1.23 (1.15-1.32)
	South West	184 (172-196)	245 (221-270)	49.6% (47.6-51.6)	54.0% (50.7-57.2)	371 (351-392)	455 (419-491)	7265.32	1.19 (1.02-1.39)	1.20 (1.02-1.40)	3668.75	1.25 (1.13-1.39)	1.30 (1.18-1.42)
	West Midlands	143 (131-155)	213 (188-237)	41.8% (39.8-43.8)	46.4% (43.3-49.5)	342 (317-367)	459 (418-499)	7256.91	1.19 (1.02-1.39)	1.22 (1.04-1.42)	3101.83	1.36 (1.21-1.53)	1.36 (1.22-1.51)
	Yorkshire and the Humber	161 (146-177)	212 (189-236)	44.0% (41.7-46.4)	43.3% (40.1-46.5)	367 (338-395)	491 (450-531)	6826.59	0.96 (0.82-1.13)	0.95 (0.81-1.12)	2994.47	1.34 (1.19-1.50)	1.33 (1.19-1.49)
Urban-Rural
	Major urban conurbation	126 (120-133)	160 (149-171)	38.3% (37.1-39.5)	40.7% (38.9-42.5)	330 (315-345)	393 (371-415)	24075.7	1.11 (1.01-1.21)	1.11 (1.02-1.22)	9337.86	1.19 (1.11-1.28)	1.21 (1.13-1.30)
	Minor urban conurbation	159 (137-181)	193 (165-221)	43.2% (40.0-46.4)	44.8% (40.7-48.9)	367 (325-410)	431 (382-479)	2442.78	1.05 (0.85-1.30)	1.01 (0.82-1.26)	1063.88	1.18 (1.01-1.38)	1.25 (1.09-1.43)
	Urban city and town	154 (149-160)	199 (190-209)	43.6% (42.7-44.5)	46.4% (45.0-47.8)	354 (343-364)	430 (413-446)	30286.8	1.12 (1.05-1.20)	1.12 (1.05-1.20)	13381.6	1.22 (1.16-1.28)	1.25 (1.19-1.31)
	Rural town	188 (174-201)	247 (225-269)	50.3% (48.3-52.3)	50.6% (47.7-53.5)	373 (350-396)	488 (457-519)	6451.17	1.00 (0.87-1.15)	1.00 (0.87-1.15)	3250.49	1.31 (1.20-1.44)	1.32 (1.21-1.44)
	Rural village	194 (177-210)	263 (238-288)	52.7% (50.2-55.1)	54.5% (51.0-58.1)	368 (341-395)	482 (445-520)	4113.19	1.09 (0.91-1.30)	1.18 (0.98-1.41)	2177.14	1.32 (1.19-1.47)	1.35 (1.21-1.49)
	Rural hamlet	202 (183-220)	251 (222-280)	53.8% (50.8-56.8)	57.9% (53.5-62.4)	374 (345-404)	433 (392-474)	2470.75	1.19 (0.95-1.48)	1.17 (0.94-1.47)	1357.29	1.17 (1.03-1.32)	1.19 (1.05-1.34)
Household living arrangements
	Couple with child(ren) under 15 years in household	144 (134-154)	177 (164-190)	46.4% (44.8-48.0)	46.0% (43.8-48.2)	310 (293-328)	385 (363-407)	10846.1	0.98 (0.88-1.10)	0.98 (0.87-1.09)	5021.29	1.25 (1.16-1.36)	1.29 (1.19-1.39)
	Couple with no child(ren) under 15 years in household	186 (178-193)	230 (220-240)	50.7% (49.7-51.8)	51.0% (49.6-52.4)	366 (353-379)	451 (436-467)	21525.7	1.02 (0.95-1.10)	1.03 (0.96-1.11)	10933.5	1.23 (1.17-1.30)	1.26 (1.20-1.32)
	Lone parent with child(ren) under 15 years in household	152 (130-174)	190 (156-225)	42.4% (38.3-46.5)	41.6% (36.3-46.9)	359 (316-402)	457 (397-517)	1338.31	0.95 (0.71-1.26)	1.00 (0.75-1.33)	568.618	1.32 (1.11-1.58)	1.38 (1.16-1.65)
	Single person living alone	164 (153-174)	189 (175-203)	40.9% (39.4-42.4)	40.6% (38.7-42.5)	400 (378-422)	466 (439-492)	5650.37	0.99 (0.90-1.10)	0.95 (0.86-1.06)	2306.11	1.16 (1.07-1.25)	1.17 (1.09-1.26)
	Other/complex including multi-generational households	111 (102-121)	162 (147-177)	34.6% (32.8-36.5)	40.8% (38.6-43.0)	321 (300-343)	397 (368-426)	14013.2	1.28 (1.13-1.45)	1.25 (1.11-1.42)	5083.33	1.25 (1.13-1.39)	1.28 (1.16-1.40)
Footnotes: Multivariable models adjusted for all other covariates except household living arrangements (due to data being unavailable in 2015/16 survey) and BMI (due to large amounts of missing data). The values are moderate-equivalent minutes, i.e. vigorous activity duration has been doubled.

## Sheet: STable9
Supplementary Table 9. Descriptive levels of walking for travel in 2016-19 and 2020, and comparisons between 2016-19 and 2020, by subgroup.
		Mean (95% CI) mins/week		Percentage (95% CI) reporting >0 mins/week		Mean (95% CI) mins/week amongst those reporting >0 mins/week		Odds Ratio (95% CI) for reporting >0 mins/week in 2020 versus 2016-19			Mean ratio (95% CI) of mins/week for those reporting >0 mins/week in 2020 versus 2016-19
		2016-19	2020	2016-19	2020	2016-19	2020	weighted n	Age-sex adjusted	Multivariable adjusted	weighted n	Age-sex adjusted	Multivariable adjusted
Whole sample		114 (109-118)	45 (41-50)	32.7% (32.1-33.3)	14.6% (13.9-15.2)	348 (336-360)	312 (287-337)	69889.1	0.35 (0.33-0.37)	0.34 (0.32-0.36)	20244.6	0.90 (0.83-0.98)	0.93 (0.86-1.00)
Gender
	Men	110 (103-117)	52 (45-60)	30.3% (29.4-31.2)	14.7% (13.6-15.8)	364 (345-384)	356 (312-400)	34295.6	0.39 (0.36-0.43)	0.39 (0.35-0.43)	9289.5	1.00 (0.87-1.14)	1.00 (0.89-1.12)
	Women	116 (111-122)	39 (35-43)	35.0% (34.2-35.8)	14.4% (13.5-15.3)	332 (319-346)	269 (245-292)	35500.3	0.31 (0.28-0.34)	0.30 (0.28-0.33)	10924.1	0.82 (0.74-0.90)	0.85 (0.78-0.93)
	Other	333 (292-374)	35 (29-41)	40.7% (32.0-49.3)	14.9% (14.3-15.5)	820 (599-1041)	237 (170-303)	No regression results due to small sample size
Age
	16-24 years	202 (182-221)	64 (51-77)	44.3% (42.0-46.6)	21.8% (19.0-24.6)	455 (416-494)	293 (245-341)	9690.84	0.35 (0.29-0.42)	0.34 (0.28-0.41)	3855.25	0.64 (0.53-0.77)	0.64 (0.54-0.76)
	25-34 years	141 (130-152)	58 (47-69)	39.0% (37.4-40.7)	16.9% (15.0-18.7)	362 (339-386)	345 (294-397)	12196	0.32 (0.27-0.37)	0.30 (0.26-0.35)	4222.37	0.95 (0.81-1.12)	1.01 (0.87-1.18)
	35-44 years	123 (112-134)	48 (37-59)	36.5% (35.1-38.0)	15.7% (14.1-17.3)	336 (310-362)	305 (243-367)	11293.1	0.32 (0.28-0.37)	0.32 (0.28-0.36)	3655.38	0.89 (0.72-1.11)	0.92 (0.79-1.07)
	45-54 years	98 (89-107)	50 (39-62)	30.9% (29.7-32.2)	15.3% (13.7-16.9)	317 (292-342)	329 (266-391)	12110.7	0.40 (0.35-0.46)	0.39 (0.34-0.45)	3359.17	1.01 (0.83-1.23)	1.09 (0.92-1.30)
	55-64 years	91 (81-102)	45 (31-58)	28.6% (27.4-29.9)	14.1% (12.6-15.7)	318 (285-350)	317 (230-404)	9957.41	0.41 (0.36-0.47)	0.39 (0.34-0.45)	2543.62	1.00 (0.75-1.33)	1.06 (0.88-1.27)
	65-74 years	64 (58-69)	24 (19-30)	24.0% (22.9-25.1)	8.8% (7.6-10.0)	266 (246-285)	277 (235-319)	8577.34	0.31 (0.26-0.36)	0.32 (0.27-0.38)	1781.72	1.05 (0.89-1.24)	1.06 (0.90-1.25)
	75-84 years	39 (33-45)	13 (8-19)	16.8% (15.1-18.4)	5.8% (4.2-7.3)	231 (207-254)	228 (142-313)	5031.62	0.30 (0.22-0.41)	0.30 (0.22-0.41)	719.575	0.96 (0.67-1.38)	0.96 (0.67-1.38)
	85+ years	21 (13-29)	9 (-1-20)	12.1% (8.6-15.5)	3.0% (1.0-5.1)	174 (167-181)	308 (232-385)	1026.47	0.23 (0.11-0.49)	0.16 (0.08-0.32)	104.528	1.60 (1.26-2.02)	0.71 (0.51-0.97)
Ethnicity
	White British	107 (103-112)	44 (40-49)	31.7% (31.1-32.4)	14.4% (13.7-15.2)	339 (326-351)	307 (280-333)	56095.7	0.36 (0.34-0.38)	0.35 (0.33-0.38)	15806.3	0.91 (0.83-1.00)	0.93 (0.86-1.01)
	White Other	110 (96-124)	52 (36-68)	32.6% (30.1-35.1)	13.5% (10.9-16.1)	338 (304-372)	385 (297-472)	4439.63	0.32 (0.25-0.41)	0.30 (0.23-0.38)	1282.21	1.19 (0.93-1.53)	1.29 (1.02-1.62)
	Asian (excluding Chinese)	151 (129-174)	52 (33-71)	37.2% (34.0-40.5)	15.5% (12.2-18.9)	407 (354-459)	334 (239-429)	5022.72	0.31 (0.23-0.42)	0.29 (0.22-0.40)	1637.01	0.84 (0.62-1.13)	0.92 (0.67-1.27)
	Black	157 (117-196)	68 (16-120)	41.7% (36.7-46.7)	19.6% (12.3-27.0)	375 (297-454)	347 (108-585)	1772.1	0.35 (0.21-0.57)	0.32 (0.19-0.54)	662.598	0.90 (0.51-1.62)	0.96 (0.57-1.62)
	Chinese	162 (109-215)	15 (6-24)	32.6% (25.6-39.7)	11.8% (5.1-18.5)	496 (413-580)	125 (85-165)	516.711	0.25 (0.12-0.54)	0.21 (0.08-0.50)	149.593	0.25 (0.16-0.38)	0.49 (0.28-0.85)
	Mixed	145 (108-181)	40 (19-61)	37.6% (32.3-42.9)	15.6% (10.6-20.6)	384 (303-466)	254 (165-342)	1207.53	0.30 (0.19-0.46)	0.26 (0.15-0.44)	395.055	0.77 (0.52-1.15)	0.82 (0.54-1.25)
	Other Ethnic Group	167 (96-237)	25 (9-41)	45.6% (39.2-52.1)	9.9% (4.6-15.3)	365 (221-509)	249 (154-344)	796.477	0.12 (0.06-0.23)	0.06 (0.03-0.13)	311.251	0.67 (0.44-1.03)	1.01 (0.62-1.64)
Disability status
	No disability	115 (110-120)	47 (41-53)	33.4% (32.7-34.2)	14.6% (13.7-15.5)	343 (330-356)	323 (289-357)	45446.1	0.34 (0.32-0.37)	0.34 (0.31-0.37)	13508.5	0.95 (0.85-1.06)	0.97 (0.88-1.07)
	Non-limiting disability	107 (98-116)	44 (37-51)	33.6% (32.1-35.1)	16.6% (15.0-18.2)	318 (294-342)	267 (234-300)	12464.9	0.38 (0.34-0.44)	0.37 (0.32-0.43)	3700.69	0.87 (0.76-1.00)	0.90 (0.78-1.04)
	Non-limiting disability	116 (102-130)	40 (30-50)	28.9% (27.5-30.3)	12.0% (10.5-13.6)	403 (361-445)	334 (264-405)	11978.1	0.30 (0.25-0.35)	0.28 (0.24-0.34)	3035.41	0.81 (0.65-1.01)	0.82 (0.68-0.99)
Body Mass Index category
	Normal and underweight	119 (112-125)	47 (41-52)	34.7% (33.7-35.6)	15.6% (14.5-16.7)	342 (325-359)	298 (267-329)	30343	0.35 (0.32-0.38)	0.34 (0.31-0.37)	9377.34	0.88 (0.78-0.98)	0.91 (0.82-1.02)
	Overweight	101 (94-108)	47 (38-57)	31.6% (30.5-32.6)	14.0% (12.8-15.3)	320 (300-340)	336 (276-395)	20719.1	0.35 (0.31-0.39)	0.34 (0.30-0.38)	5795.92	1.04 (0.87-1.24)	1.08 (0.94-1.24)
	Obese	112 (99-124)	41 (30-51)	30.0% (28.5-31.4)	14.1% (12.3-15.9)	372 (335-410)	288 (228-348)	10532.6	0.37 (0.31-0.44)	0.35 (0.30-0.42)	2789.8	0.77 (0.62-0.96)	0.84 (0.70-1.01)
Work status
	Working full or part time	112 (107-117)	55 (48-61)	33.9% (33.2-34.7)	15.9% (15.0-16.8)	330 (316-344)	345 (311-380)	41146.7	0.37 (0.34-0.40)	0.36 (0.33-0.39)	12436.7	1.04 (0.94-1.16)	1.06 (0.97-1.16)
	Unemployed	148 (129-167)	35 (27-43)	34.2% (32.0-36.4)	12.9% (10.8-15.0)	433 (386-481)	270 (217-323)	5929.79	0.28 (0.23-0.35)	0.26 (0.21-0.32)	1761.69	0.63 (0.50-0.79)	0.68 (0.55-0.84)
	Retired	53 (49-57)	16 (13-19)	20.9% (20.1-21.8)	7.4% (6.5-8.3)	253 (237-269)	220 (186-254)	14016.1	0.31 (0.27-0.35)	0.31 (0.27-0.36)	2541.04	0.85 (0.72-1.00)	0.88 (0.75-1.03)
	Student full or part time	203 (180-226)	59 (45-74)	46.6% (43.9-49.4)	22.8% (19.2-26.4)	436 (392-480)	261 (209-313)	7360.76	0.34 (0.26-0.43)	0.32 (0.25-0.40)	3097.86	0.60 (0.48-0.75)	0.62 (0.50-0.77)
	Other work status	147 (111-182)	39 (25-54)	32.7% (28.9-36.5)	14.4% (10.9-18.0)	448 (378-519)	273 (200-345)	1432.43	0.34 (0.24-0.47)	0.28 (0.19-0.39)	407.328	0.68 (0.47-0.97)	0.69 (0.48-0.98)
Index of multiple deprivation
	Least deprived decile	84 (75-93)	40 (31-48)	32.1% (30.4-33.9)	15.1% (13.1-17.2)	262 (238-286)	261 (212-310)	6442.44	0.37 (0.31-0.45)	0.38 (0.31-0.45)	1833.77	1.02 (0.83-1.26)	1.05 (0.86-1.30)
	Second least deprived decile	86 (77-95)	37 (29-46)	29.9% (28.1-31.6)	13.4% (11.4-15.4)	288 (262-313)	277 (226-328)	6201.39	0.36 (0.29-0.43)	0.33 (0.27-0.40)	1660.51	0.98 (0.80-1.20)	1.04 (0.85-1.28)
	Third least deprived decile	102 (85-120)	40 (29-51)	29.6% (27.8-31.3)	13.7% (11.5-15.8)	346 (293-398)	293 (230-355)	6390.87	0.37 (0.30-0.46)	0.35 (0.28-0.43)	1689.6	0.88 (0.69-1.12)	0.94 (0.75-1.19)
	Fourth least deprived decile	99 (87-111)	49 (34-63)	31.5% (29.6-33.3)	14.5% (12.5-16.5)	314 (283-345)	335 (251-419)	6720.74	0.34 (0.28-0.41)	0.33 (0.28-0.40)	1821.35	1.05 (0.83-1.33)	0.99 (0.82-1.20)
	Fifth least deprived decile	95 (85-106)	42 (30-55)	31.0% (29.1-32.8)	14.3% (12.0-16.7)	308 (278-338)	296 (227-365)	6161.72	0.37 (0.30-0.45)	0.36 (0.29-0.44)	1741.04	0.98 (0.77-1.24)	1.05 (0.83-1.32)
	Fifth most deprived decile	104 (93-115)	46 (34-58)	31.6% (29.7-33.4)	14.9% (12.9-16.9)	330 (301-358)	310 (241-379)	7102.63	0.38 (0.32-0.45)	0.36 (0.30-0.44)	1947.24	0.93 (0.75-1.16)	0.94 (0.79-1.13)
	Fourth most deprived decile	118 (105-132)	36 (26-45)	32.6% (30.6-34.5)	13.1% (11.2-15.0)	363 (329-398)	272 (210-333)	7204.17	0.31 (0.26-0.38)	0.30 (0.24-0.36)	2052.84	0.81 (0.64-1.02)	0.77 (0.64-0.94)
	Third most deprived decile	132 (113-150)	45 (34-55)	33.8% (31.8-35.8)	14.2% (12.1-16.4)	389 (342-436)	313 (253-372)	7567.37	0.32 (0.26-0.40)	0.32 (0.26-0.39)	2266.58	0.80 (0.64-0.98)	0.88 (0.72-1.07)
	Second most deprived decile	140 (125-154)	56 (39-73)	36.4% (34.2-38.5)	15.7% (13.0-18.4)	384 (349-418)	356 (269-443)	8074.08	0.33 (0.26-0.41)	0.31 (0.25-0.39)	2614.92	0.93 (0.72-1.20)	0.95 (0.75-1.22)
	Most deprived decile	154 (137-171)	59 (39-79)	36.4% (34.4-38.4)	16.0% (13.8-18.3)	424 (385-463)	368 (257-479)	8023.3	0.33 (0.28-0.40)	0.33 (0.27-0.40)	2616.72	0.84 (0.64-1.10)	0.83 (0.66-1.04)
NS SEC (Social Class)
	NS SEC 1-2: Higher social groups	103 (98-107)	47 (41-52)	36.2% (35.4-37.0)	15.8% (14.9-16.7)	284 (272-295)	296 (267-324)	26288.2	0.33 (0.30-0.35)	0.33 (0.30-0.35)	8414.78	1.03 (0.93-1.14)	1.04 (0.95-1.15)
	NS SEC 3-5: Middle social groups	95 (88-102)	44 (37-52)	28.8% (27.7-29.9)	14.0% (12.6-15.4)	331 (310-352)	317 (277-358)	17063.8	0.41 (0.36-0.46)	0.39 (0.34-0.44)	4401.58	0.99 (0.86-1.15)	0.99 (0.86-1.14)
	NS SEC 6-8: Lower social groups	148 (133-164)	55 (39-72)	31.2% (29.5-33.0)	13.8% (12.1-15.6)	474 (432-517)	401 (296-506)	11987.1	0.35 (0.29-0.41)	0.33 (0.28-0.40)	3314.22	0.81 (0.63-1.05)	0.82 (0.66-1.03)
	NS SEC 9: Students and unclassified	189 (169-210)	55 (42-68)	43.2% (40.7-45.7)	20.3% (17.2-23.5)	438 (396-480)	271 (220-322)	8481.38	0.33 (0.27-0.42)	0.32 (0.25-0.40)	3289.89	0.62 (0.50-0.76)	0.64 (0.51-0.79)
	Out of age range (over 75 years)	36 (31-41)	13 (8-17)	16.0% (14.5-17.5)	5.3% (4.0-6.7)	223 (201-245)	235 (153-317)	6058.83	0.29 (0.22-0.39)	0.29 (0.21-0.39)	824.104	1.01 (0.72-1.42)	0.98 (0.70-1.38)
Highest educational level
	Level 4 or equivalent and above	113 (108-119)	48 (42-54)	37.9% (37.1-38.8)	16.0% (14.9-17.0)	299 (287-312)	300 (270-329)	29873.1	0.30 (0.27-0.33)	0.29 (0.27-0.32)	10023.3	1.00 (0.91-1.11)	1.02 (0.93-1.12)
	Level 3 or equivalent	131 (119-142)	47 (37-57)	35.3% (33.7-36.9)	15.4% (13.7-17.1)	370 (342-399)	303 (248-358)	13770.9	0.34 (0.29-0.39)	0.33 (0.28-0.38)	4289.34	0.85 (0.71-1.03)	0.85 (0.71-1.01)
	Level 2 or equivalent	118 (107-130)	50 (38-62)	28.7% (27.4-30.1)	14.7% (13.0-16.3)	411 (377-446)	340 (266-414)	14461	0.45 (0.38-0.52)	0.43 (0.37-0.50)	3726.57	0.82 (0.66-1.01)	0.88 (0.75-1.05)
	Level 1 or equivalent and below	89 (78-100)	33 (25-40)	21.0% (19.7-22.4)	10.0% (8.7-11.4)	422 (378-466)	325 (265-385)	11784.1	0.41 (0.35-0.49)	0.41 (0.34-0.49)	2205.36	0.78 (0.64-0.95)	0.83 (0.69-1.00)
Child(ren) under 5 years in household
	No child(ren) under 5 years in household	111 (106-115)	46 (41-50)	32.3% (31.6-32.9)	14.5% (13.8-15.2)	343 (330-356)	316 (288-343)	60707.1	0.35 (0.33-0.37)	0.34 (0.32-0.37)	17369.1	0.92 (0.84-1.01)	0.94 (0.87-1.02)
	Child(ren) under 5 years in household	134 (121-146)	43 (33-54)	35.5% (33.8-37.2)	15.0% (12.9-17.1)	377 (347-406)	289 (233-345)	9177.42	0.32 (0.27-0.39)	0.32 (0.27-0.38)	2875.45	0.78 (0.63-0.96)	0.85 (0.69-1.05)
Child(ren) 5-10 years in household
	No child(ren) 5-10 years in household	110 (105-114)	46 (41-50)	32.0% (31.4-32.7)	14.6% (13.8-15.3)	342 (329-355)	314 (286-341)	59876.4	0.36 (0.33-0.38)	0.35 (0.33-0.37)	17013.9	0.92 (0.84-1.01)	0.93 (0.86-1.01)
	Child(ren) 5-10 years in household	138 (126-151)	43 (34-52)	36.5% (34.8-38.2)	14.3% (12.5-16.2)	379 (350-408)	301 (250-351)	10012.7	0.29 (0.25-0.34)	0.28 (0.23-0.33)	3230.7	0.80 (0.67-0.95)	0.90 (0.75-1.07)
Child(ren) 11-15 years in household
	No child(ren) 11-15 years in household	111 (106-116)	45 (41-50)	32.2% (31.6-32.9)	14.3% (13.6-15.0)	344 (331-356)	317 (289-345)	60222.6	0.35 (0.32-0.37)	0.34 (0.31-0.36)	17196.9	0.92 (0.84-1.01)	0.94 (0.87-1.02)
	Child(ren) 11-15 years in household	131 (117-145)	46 (37-55)	35.5% (33.6-37.4)	16.2% (14.0-18.4)	370 (335-404)	284 (237-331)	9666.47	0.35 (0.29-0.42)	0.34 (0.29-0.41)	3047.7	0.79 (0.65-0.97)	0.90 (0.75-1.09)
Region
	London	145 (132-157)	59 (44-74)	41.1% (39.2-43.1)	16.7% (14.4-19.1)	352 (327-378)	354 (279-430)	10619.5	0.28 (0.23-0.34)	0.27 (0.22-0.33)	3843.12	0.99 (0.81-1.22)	1.05 (0.85-1.28)
	East Midlands	103 (92-115)	35 (26-43)	30.3% (28.6-32.0)	12.2% (10.4-13.9)	341 (309-373)	283 (227-339)	6027.26	0.32 (0.27-0.38)	0.31 (0.26-0.37)	1600.43	0.87 (0.71-1.06)	0.92 (0.76-1.13)
	East	104 (91-117)	40 (29-51)	30.7% (29.2-32.2)	15.0% (13.2-16.9)	338 (300-375)	267 (201-333)	7817.94	0.40 (0.34-0.47)	0.39 (0.33-0.46)	2151.65	0.80 (0.62-1.03)	0.86 (0.69-1.08)
	North East	116 (93-139)	31 (21-40)	29.3% (26.5-32.2)	11.0% (8.6-13.4)	395 (333-458)	278 (207-349)	3365.57	0.30 (0.22-0.40)	0.28 (0.21-0.38)	859.462	0.75 (0.56-1.01)	0.83 (0.62-1.10)
	North West	101 (92-110)	45 (37-54)	30.5% (29.0-32.0)	15.3% (13.5-17.1)	332 (306-357)	297 (254-340)	9145.26	0.41 (0.35-0.48)	0.40 (0.34-0.47)	2501.08	0.91 (0.77-1.07)	0.93 (0.79-1.09)
	South East	107 (99-116)	47 (39-56)	33.2% (31.8-34.5)	14.5% (13.1-16.0)	324 (302-346)	326 (276-376)	11564.8	0.34 (0.29-0.38)	0.33 (0.29-0.38)	3393.8	1.02 (0.88-1.19)	1.04 (0.90-1.21)
	South West	113 (96-129)	42 (31-54)	30.4% (28.5-32.3)	15.5% (13.1-17.8)	370 (325-415)	274 (213-336)	7261.83	0.42 (0.34-0.52)	0.41 (0.33-0.51)	1985.12	0.71 (0.57-0.89)	0.79 (0.64-0.98)
	West Midlands	111 (96-126)	44 (30-59)	30.6% (28.6-32.5)	13.4% (11.2-15.6)	362 (322-403)	332 (246-418)	7256.91	0.34 (0.28-0.43)	0.34 (0.27-0.42)	1965.21	0.89 (0.68-1.16)	0.91 (0.73-1.14)
	Yorkshire and the Humber	116 (97-135)	48 (28-68)	32.3% (30.0-34.7)	13.9% (11.7-16.0)	359 (305-413)	347 (220-474)	6826.59	0.33 (0.27-0.41)	0.32 (0.26-0.40)	1944.72	1.02 (0.73-1.41)	0.96 (0.75-1.22)
Urban-Rural
	Major urban conurbation	136 (127-145)	51 (43-60)	37.3% (36.1-38.5)	15.9% (14.5-17.2)	365 (345-386)	323 (278-368)	24075.7	0.31 (0.28-0.35)	0.30 (0.27-0.34)	7922.87	0.88 (0.77-1.02)	0.92 (0.81-1.05)
	Minor urban conurbation	127 (109-145)	53 (36-69)	37.2% (34.0-40.4)	17.2% (14.3-20.1)	342 (304-381)	305 (227-384)	2442.78	0.35 (0.27-0.46)	0.34 (0.26-0.44)	808.778	0.93 (0.70-1.23)	0.94 (0.74-1.21)
	Urban city and town	112 (105-118)	46 (40-53)	32.1% (31.2-32.9)	15.1% (14.1-16.1)	349 (332-366)	307 (271-344)	30286.8	0.38 (0.34-0.41)	0.37 (0.33-0.40)	8657.87	0.90 (0.79-1.02)	0.93 (0.83-1.03)
	Rural town	75 (65-84)	32 (23-40)	27.0% (25.1-29.0)	11.8% (9.9-13.7)	276 (247-304)	269 (216-322)	6451.17	0.35 (0.29-0.44)	0.35 (0.28-0.43)	1541.33	1.03 (0.84-1.27)	1.07 (0.87-1.32)
	Rural village	71 (57-84)	33 (20-46)	22.9% (20.9-24.9)	9.2% (7.1-11.3)	308 (262-354)	360 (244-477)	4113.19	0.35 (0.26-0.46)	0.34 (0.26-0.46)	811.341	1.13 (0.79-1.61)	1.20 (0.86-1.68)
	Rural hamlet	78 (47-108)	29 (11-47)	22.2% (19.6-24.8)	9.9% (7.3-12.5)	349 (223-475)	295 (227-362)	2467.04	0.37 (0.27-0.52)	0.34 (0.25-0.47)	482.698	0.88 (0.62-1.24)	0.77 (0.53-1.10)
Household living arrangements
	Couple with child(ren) under 15 years in household	117 (106-128)	40 (32-47)	34.9% (33.4-36.5)	14.3% (12.7-15.8)	335 (309-361)	278 (237-320)	10846.1	0.31 (0.27-0.36)	0.30 (0.26-0.35)	3251.1	0.84 (0.71-1.00)	0.89 (0.76-1.04)
	Couple with no child(ren) under 15 years in household	92 (85-99)	31 (27-36)	29.3% (28.4-30.3)	11.6% (10.7-12.4)	314 (293-335)	271 (238-303)	21525.7	0.31 (0.28-0.34)	0.30 (0.27-0.34)	5319.51	0.86 (0.76-0.98)	0.94 (0.83-1.06)
	Lone parent with child(ren) under 15 years in household	181 (139-223)	54 (35-73)	36.6% (32.5-40.8)	15.2% (11.6-18.9)	495 (407-583)	357 (287-426)	1347.97	0.30 (0.22-0.43)	0.27 (0.19-0.40)	420.082	0.72 (0.55-0.95)	1.02 (0.78-1.34)
	Single person living alone	113 (102-124)	45 (32-57)	31.3% (29.8-32.7)	13.3% (12.0-14.6)	361 (331-391)	338 (256-420)	5650.37	0.33 (0.29-0.38)	0.32 (0.28-0.37)	1489.12	0.89 (0.73-1.08)	0.91 (0.78-1.06)
	Other/complex including multi-generational households	156 (141-170)	66 (55-77)	39.6% (37.6-41.6)	19.7% (17.9-21.6)	393 (361-425)	335 (290-380)	14013.2	0.38 (0.32-0.43)	0.37 (0.32-0.42)	4806.68	0.88 (0.75-1.02)	0.89 (0.77-1.03)
Footnotes: Multivariable models adjusted for all other covariates except household living arrangements (due to data being unavailable in 2015/16 survey) and BMI (due to large amounts of missing data). The values are moderate-equivalent minutes, i.e. vigorous activity duration has been doubled.

## Sheet: STable10
Supplementary Table 10. Descriptive levels of gardening in 2016-19 and 2020, and comparisons between 2016-19 and 2020, by subgroup.
		Mean (95% CI) mins/week		Percentage (95% CI) reporting >0 mins/week		Mean (95% CI) mins/week amongst those reporting >0 mins/week		Odds Ratio (95% CI) for reporting >0 mins/week in 2020 versus 2016-19			Mean ratio (95% CI) of mins/week for those reporting >0 mins/week in 2020 versus 2016-19
		2016-19	2020	2016-19	2020	2016-19	2020	weighted n	Age-sex adjusted	Multivariable adjusted	weighted n	Age-sex adjusted	Multivariable adjusted
Whole sample		94 (91-97)	176 (168-184)	26.6% (26.0-27.1)	29.6% (28.7-30.4)	354 (343-365)	595 (571-618)	69889.1	1.15 (1.09-1.21)	1.15 (1.09-1.21)	19010.6	1.66 (1.58-1.75)	1.69 (1.61-1.78)
Gender
	Men	110 (104-115)	195 (181-208)	28.9% (28.1-29.7)	31.3% (30.0-32.6)	379 (362-397)	622 (586-659)	34295.6	1.12 (1.04-1.21)	1.12 (1.04-1.21)	10077.5	1.63 (1.51-1.77)	1.66 (1.55-1.79)
	Women	79 (75-83)	158 (148-168)	24.4% (23.7-25.1)	27.9% (26.8-29.0)	325 (312-338)	564 (535-594)	35500.3	1.18 (1.10-1.26)	1.18 (1.10-1.26)	8914.24	1.70 (1.60-1.82)	1.72 (1.61-1.83)
	Other	23 (-11-57)	223 (191-254)	11.9% (-2.4-26.2)	40.6% (16.9-64.3)	193 (0-0)	548 (0-0)	No regression results due to small sample size
Age
	16-24 years	19 (12-26)	53 (39-67)	6.9% (5.4-8.4)	12.3% (10.0-14.6)	277 (204-350)	430 (346-514)	9690.84	1.88 (1.37-2.57)	1.91 (1.44-2.53)	772.164	1.56 (1.17-2.08)	2.06 (1.66-2.57)
	25-34 years	55 (47-62)	101 (83-119)	19.0% (17.7-20.3)	23.1% (20.9-25.2)	289 (255-323)	439 (370-507)	12196	1.27 (1.10-1.47)	1.29 (1.11-1.50)	2415.82	1.52 (1.26-1.84)	1.57 (1.36-1.81)
	35-44 years	72 (65-80)	129 (113-145)	25.9% (24.6-27.2)	28.4% (26.3-30.5)	280 (254-306)	455 (409-500)	11293.1	1.13 (1.00-1.28)	1.14 (1.01-1.30)	2981.84	1.62 (1.42-1.86)	1.69 (1.50-1.91)
	45-54 years	96 (89-103)	166 (147-185)	31.7% (30.4-32.9)	33.2% (31.1-35.2)	303 (282-323)	500 (451-550)	12110.7	1.07 (0.96-1.20)	1.07 (0.96-1.20)	3870.29	1.65 (1.47-1.86)	1.78 (1.60-1.98)
	55-64 years	132 (123-142)	211 (191-230)	36.2% (34.9-37.6)	34.8% (32.7-36.8)	365 (342-387)	606 (559-653)	9957.41	0.94 (0.84-1.05)	0.95 (0.85-1.06)	3577.61	1.66 (1.51-1.83)	1.72 (1.56-1.89)
	65-74 years	177 (166-189)	359 (330-388)	38.9% (37.6-40.2)	41.7% (39.7-43.7)	457 (433-481)	860 (804-916)	8577.34	1.13 (1.02-1.25)	1.14 (1.03-1.26)	3385.25	1.89 (1.74-2.06)	1.91 (1.76-2.08)
	75-84 years	163 (144-183)	315 (269-360)	34.0% (31.9-36.1)	40.0% (36.8-43.2)	480 (431-530)	787 (695-878)	5031.62	1.31 (1.11-1.54)	1.30 (1.10-1.54)	1777.85	1.68 (1.43-1.98)	1.77 (1.53-2.03)
	85+ years	104 (80-128)	113 (71-155)	22.2% (18.8-25.7)	22.1% (16.3-27.9)	467 (390-544)	512 (393-630)	1026.47	0.95 (0.63-1.42)	0.99 (0.66-1.50)	227.997	1.19 (0.92-1.53)	1.24 (0.99-1.55)
Ethnicity
	White British	107 (103-112)	200 (190-209)	29.5% (28.9-30.1)	32.3% (31.3-33.2)	364 (353-376)	619 (594-644)	56095.7	1.13 (1.08-1.19)	1.13 (1.07-1.19)	16864.2	1.68 (1.59-1.77)	1.71 (1.62-1.80)
	White Other	53 (42-64)	96 (74-119)	17.2% (15.3-19.1)	19.5% (16.1-22.8)	307 (250-364)	494 (399-589)	4439.63	1.12 (0.86-1.47)	1.12 (0.86-1.46)	783.332	1.61 (1.25-2.09)	1.68 (1.38-2.06)
	Asian (excluding Chinese)	37 (27-46)	69 (46-92)	14.1% (11.4-16.7)	18.0% (14.6-21.3)	260 (222-298)	385 (315-455)	5016.2	1.26 (0.89-1.77)	1.28 (0.92-1.77)	748.05	1.47 (1.16-1.86)	1.48 (1.16-1.89)
	Black	20 (13-27)	69 (29-109)	10.6% (7.8-13.4)	15.5% (10.0-21.0)	192 (142-241)	445 (288-601)	1772.1	1.53 (0.87-2.70)	1.51 (0.83-2.74)	205.492	2.50 (1.64-3.83)	2.41 (1.64-3.56)
	Chinese	27 (17-36)	97 (32-162)	12.9% (8.3-17.5)	24.2% (15.3-33.1)	206 (158-253)	400 (225-576)	516.711	2.28 (1.18-4.42)	1.92 (0.97-3.81)	No regression results due to small sample size
	Mixed	43 (28-58)	78 (49-107)	16.5% (13.1-19.8)	23.5% (16.8-30.2)	260 (209-312)	331 (271-391)	1211.95	1.76 (1.11-2.79)	2.00 (1.25-3.19)	222.387	1.53 (1.10-2.13)	2.16 (1.70-2.73)
	Other Ethnic Group	27 (18-35)	91 (19-164)	12.7% (8.8-16.7)	16.2% (9.8-22.7)	211 (192-231)	563 (493-633)	805.443	1.44 (0.82-2.54)	1.59 (0.76-3.34)	No regression results due to small sample size
Disability status
	No disability	84 (80-88)	152 (143-161)	25.0% (24.3-25.6)	27.7% (26.6-28.7)	336 (322-349)	549 (522-577)	45446.1	1.14 (1.07-1.21)	1.15 (1.08-1.23)	11585.4	1.62 (1.52-1.73)	1.67 (1.57-1.78)
	Non-limiting disability	124 (114-133)	245 (222-267)	32.7% (31.2-34.1)	34.9% (32.9-36.8)	379 (354-404)	702 (648-756)	12464.9	1.09 (0.97-1.21)	1.09 (0.97-1.23)	4134.85	1.86 (1.69-2.05)	1.90 (1.74-2.08)
	Non-limiting disability	104 (94-113)	183 (160-205)	26.7% (25.4-27.9)	30.4% (28.3-32.5)	388 (359-417)	601 (540-662)	11978.1	1.23 (1.10-1.39)	1.20 (1.07-1.35)	3290.28	1.58 (1.40-1.79)	1.60 (1.43-1.80)
Body Mass Index category
	Normal and underweight	85 (80-90)	162 (150-173)	24.4% (23.6-25.2)	27.8% (26.6-29.1)	348 (332-364)	581 (546-616)	30343	1.18 (1.09-1.28)	1.17 (1.08-1.27)	7609.49	1.63 (1.50-1.76)	1.67 (1.55-1.79)
	Overweight	112 (105-119)	216 (199-234)	31.4% (30.4-32.4)	33.7% (32.1-35.3)	357 (338-375)	642 (599-685)	20719.1	1.11 (1.02-1.21)	1.12 (1.02-1.22)	6600.9	1.82 (1.67-1.98)	1.79 (1.65-1.94)
	Obese	112 (102-121)	193 (171-215)	29.7% (28.3-31.1)	34.0% (31.8-36.2)	375 (347-404)	568 (510-626)	10532.6	1.23 (1.09-1.39)	1.22 (1.08-1.38)	3229.19	1.51 (1.33-1.71)	1.61 (1.44-1.80)
Work status
	Working full or part time	84 (80-89)	157 (146-167)	27.5% (26.8-28.2)	30.1% (28.9-31.2)	307 (293-321)	522 (493-551)	41146.7	1.12 (1.05-1.20)	1.13 (1.06-1.21)	11525	1.68 (1.57-1.81)	1.73 (1.62-1.84)
	Unemployed	67 (59-76)	107 (90-123)	20.9% (19.2-22.7)	23.0% (20.3-25.6)	321 (287-356)	465 (408-523)	5929.79	1.14 (0.95-1.37)	1.09 (0.90-1.32)	1267.43	1.47 (1.25-1.73)	1.49 (1.27-1.75)
	Retired	175 (165-184)	329 (305-353)	36.8% (35.7-37.8)	39.8% (38.1-41.5)	475 (453-497)	827 (779-876)	14016.1	1.16 (1.06-1.26)	1.15 (1.06-1.26)	5241.89	1.76 (1.63-1.90)	1.76 (1.63-1.90)
	Student full or part time	16 (9-23)	37 (26-49)	6.7% (4.8-8.5)	11.6% (8.8-14.4)	243 (209-278)	322 (260-385)	7360.76	1.86 (1.23-2.83)	2.05 (1.43-2.95)	559.37	1.34 (1.04-1.73)	1.73 (1.33-2.26)
	Other work status	104 (86-122)	165 (108-222)	28.9% (25.4-32.4)	29.5% (24.9-34.1)	359 (313-406)	560 (472-648)	1432.43	1.01 (0.76-1.34)	1.00 (0.74-1.35)	416.838	1.52 (1.25-1.84)	1.46 (1.20-1.77)
Index of multiple deprivation
	Least deprived decile	113 (103-124)	202 (176-228)	33.3% (31.5-35.0)	34.5% (31.8-37.2)	341 (315-366)	585 (521-649)	6442.44	1.06 (0.91-1.22)	1.07 (0.92-1.23)	2160.47	1.70 (1.50-1.94)	1.68 (1.49-1.88)
	Second least deprived decile	108 (98-119)	189 (155-222)	31.7% (30.0-33.4)	31.0% (28.3-33.7)	341 (313-370)	608 (519-697)	6201.39	0.97 (0.83-1.12)	0.97 (0.83-1.13)	1958.99	1.74 (1.46-2.08)	1.75 (1.52-2.01)
	Third least deprived decile	102 (93-111)	221 (188-254)	30.3% (28.6-32.0)	33.4% (30.6-36.2)	338 (313-363)	661 (578-744)	6390.87	1.19 (1.02-1.38)	1.22 (1.04-1.42)	1973.66	1.91 (1.67-2.19)	1.97 (1.74-2.23)
	Fourth least deprived decile	109 (95-123)	215 (189-240)	29.8% (28.2-31.5)	32.3% (29.8-34.8)	366 (326-405)	666 (598-734)	6720.74	1.19 (1.03-1.38)	1.20 (1.03-1.39)	2047.32	1.90 (1.64-2.21)	2.00 (1.77-2.26)
	Fifth least deprived decile	114 (100-127)	214 (176-253)	29.6% (27.9-31.3)	29.9% (27.0-32.9)	384 (345-424)	716 (611-820)	6161.72	1.02 (0.86-1.20)	1.02 (0.86-1.21)	1826.65	1.90 (1.59-2.28)	1.82 (1.57-2.12)
	Fifth most deprived decile	99 (89-110)	185 (163-206)	27.7% (26.0-29.4)	31.4% (29.0-33.7)	359 (326-392)	588 (532-644)	7102.63	1.17 (1.02-1.35)	1.17 (1.01-1.35)	2031.69	1.61 (1.41-1.84)	1.65 (1.46-1.86)
	Fourth most deprived decile	115 (100-129)	177 (151-202)	26.7% (25.0-28.3)	29.7% (27.0-32.5)	431 (385-478)	594 (526-662)	7204.17	1.13 (0.96-1.33)	1.15 (0.97-1.35)	1966.55	1.40 (1.21-1.62)	1.49 (1.31-1.69)
	Third most deprived decile	82 (73-92)	144 (122-165)	23.5% (21.9-25.1)	26.3% (23.8-28.9)	350 (315-384)	546 (480-612)	7567.37	1.14 (0.97-1.35)	1.16 (0.98-1.37)	1821.31	1.55 (1.34-1.80)	1.66 (1.43-1.91)
	Second most deprived decile	66 (57-75)	122 (100-145)	20.4% (18.6-22.3)	23.8% (21.2-26.5)	324 (290-357)	514 (434-594)	8067.49	1.17 (0.97-1.42)	1.14 (0.94-1.39)	1702.37	1.51 (1.27-1.78)	1.50 (1.31-1.72)
	Most deprived decile	51 (44-57)	111 (92-130)	17.7% (16.2-19.2)	24.4% (21.6-27.2)	287 (258-316)	454 (387-520)	8023.3	1.47 (1.22-1.77)	1.36 (1.13-1.65)	1521.55	1.60 (1.34-1.91)	1.69 (1.42-2.02)
NS SEC (Social Class)
	NS SEC 1-2: Higher social groups	103 (99-108)	188 (177-199)	32.1% (31.3-32.8)	33.3% (32.1-34.4)	322 (311-334)	566 (538-594)	26288.2	1.07 (1.00-1.14)	1.08 (1.01-1.15)	8497.5	1.77 (1.67-1.88)	1.77 (1.67-1.88)
	NS SEC 3-5: Middle social groups	111 (102-119)	203 (184-222)	28.2% (27.2-29.3)	31.9% (30.1-33.6)	391 (364-418)	638 (588-688)	17073.6	1.16 (1.05-1.28)	1.17 (1.06-1.29)	4947.3	1.60 (1.45-1.77)	1.71 (1.55-1.88)
	NS SEC 6-8: Lower social groups	68 (61-74)	130 (111-149)	21.8% (20.3-23.2)	24.6% (22.2-26.9)	310 (284-337)	530 (463-597)	11987.1	1.17 (1.00-1.37)	1.19 (1.02-1.39)	2678.53	1.69 (1.44-1.98)	1.78 (1.54-2.06)
	NS SEC 9: Students and unclassified	29 (22-36)	59 (43-75)	9.5% (7.8-11.2)	14.0% (11.5-16.6)	303 (249-357)	421 (323-519)	8481.38	1.53 (1.12-2.09)	1.58 (1.18-2.11)	880.643	1.37 (1.02-1.86)	1.57 (1.25-1.98)
	Out of age range (over 75 years)	153 (136-170)	283 (243-322)	32.0% (30.1-33.8)	37.1% (34.2-40.0)	479 (434-523)	761 (676-845)	6058.83	1.26 (1.08-1.47)	1.25 (1.07-1.46)	2006.57	1.63 (1.40-1.90)	1.69 (1.48-1.94)
Highest educational level
	Level 4 or equivalent and above	96 (91-100)	162 (151-174)	29.0% (28.3-29.8)	30.2% (29.0-31.5)	330 (316-343)	537 (505-569)	29873.1	1.09 (1.01-1.17)	1.10 (1.03-1.19)	8739.42	1.66 (1.54-1.78)	1.67 (1.55-1.79)
	Level 3 or equivalent	83 (74-91)	149 (131-166)	23.7% (22.4-25.1)	27.3% (25.2-29.3)	349 (319-379)	545 (489-602)	13770.9	1.15 (1.00-1.32)	1.18 (1.02-1.36)	3371.31	1.56 (1.36-1.78)	1.63 (1.44-1.84)
	Level 2 or equivalent	90 (82-97)	187 (170-204)	25.1% (23.9-26.4)	30.4% (28.5-32.3)	357 (330-383)	616 (571-661)	14461	1.24 (1.11-1.39)	1.22 (1.09-1.37)	3796.51	1.65 (1.49-1.82)	1.73 (1.58-1.90)
	Level 1 or equivalent and below	108 (99-118)	226 (200-252)	25.4% (24.1-26.7)	29.8% (27.8-31.8)	426 (395-458)	760 (690-829)	11784.1	1.24 (1.10-1.40)	1.18 (1.04-1.33)	3103.31	1.79 (1.59-2.02)	1.89 (1.69-2.11)
Child(ren) under 5 years in household
	No child(ren) under 5 years in household	98 (94-102)	183 (174-192)	27.0% (26.4-27.6)	29.9% (29.0-30.8)	364 (352-375)	611 (586-636)	60707.1	1.15 (1.09-1.21)	1.16 (1.09-1.22)	16750.2	1.67 (1.58-1.76)	1.69 (1.61-1.79)
	Child(ren) under 5 years in household	67 (58-76)	130 (110-150)	23.9% (22.4-25.4)	27.4% (25.0-29.7)	280 (246-315)	475 (413-536)	9182.02	1.21 (1.05-1.40)	1.19 (1.03-1.38)	2260.36	1.67 (1.42-1.97)	1.68 (1.48-1.90)
Child(ren) 5-10 years in household
	No child(ren) 5-10 years in household	97 (94-101)	180 (171-189)	26.8% (26.2-27.4)	29.4% (28.5-30.3)	363 (351-374)	612 (587-638)	59876.4	1.13 (1.07-1.19)	1.13 (1.07-1.19)	16376.8	1.67 (1.58-1.76)	1.69 (1.61-1.79)
	Child(ren) 5-10 years in household	75 (66-84)	149 (128-171)	25.2% (23.8-26.7)	30.8% (28.3-33.3)	298 (266-331)	485 (428-542)	10012.7	1.29 (1.12-1.49)	1.31 (1.14-1.52)	2633.72	1.62 (1.39-1.90)	1.73 (1.52-1.98)
Child(ren) 11-15 years in household
	No child(ren) 11-15 years in household	99 (95-103)	184 (175-193)	27.0% (26.4-27.5)	29.8% (28.9-30.7)	367 (355-379)	617 (591-642)	60222.6	1.14 (1.08-1.20)	1.14 (1.08-1.20)	16599.6	1.66 (1.57-1.75)	1.68 (1.60-1.77)
	Child(ren) 11-15 years in household	63 (55-70)	128 (108-148)	24.0% (22.3-25.8)	28.4% (25.9-30.9)	261 (235-286)	451 (392-509)	9666.47	1.23 (1.05-1.45)	1.24 (1.05-1.46)	2410.94	1.74 (1.49-2.04)	1.80 (1.57-2.07)
Region
	London	43 (37-48)	73 (59-87)	16.8% (15.5-18.2)	18.4% (16.1-20.7)	253 (227-279)	396 (334-459)	10619.5	1.12 (0.93-1.35)	1.10 (0.91-1.32)	1822.06	1.64 (1.37-1.97)	1.64 (1.39-1.94)
	East Midlands	97 (89-105)	217 (190-244)	28.8% (27.2-30.3)	33.4% (30.9-35.8)	337 (314-359)	650 (581-720)	6027.26	1.23 (1.08-1.41)	1.22 (1.06-1.40)	1792.08	1.91 (1.70-2.15)	1.93 (1.72-2.17)
	East	108 (99-117)	199 (176-221)	30.0% (28.5-31.4)	32.2% (30.0-34.4)	360 (335-385)	617 (560-674)	7811.79	1.09 (0.97-1.24)	1.08 (0.96-1.23)	2378.17	1.68 (1.50-1.89)	1.70 (1.53-1.89)
	North East	76 (63-89)	186 (133-239)	26.2% (23.6-28.8)	30.2% (26.0-34.5)	291 (247-335)	614 (460-769)	3365.57	1.19 (0.92-1.52)	1.18 (0.92-1.53)	910.55	2.16 (1.62-2.88)	2.23 (1.79-2.80)
	North West	81 (73-88)	175 (153-197)	25.4% (24.0-26.8)	30.2% (28.0-32.4)	317 (291-343)	580 (521-638)	9145.26	1.27 (1.11-1.45)	1.25 (1.09-1.43)	2415.25	1.85 (1.63-2.10)	1.86 (1.66-2.09)
	South East	120 (109-130)	180 (164-195)	29.9% (28.7-31.1)	30.7% (29.0-32.4)	400 (370-429)	585 (544-627)	11564.8	1.03 (0.93-1.14)	1.03 (0.93-1.13)	3476.04	1.45 (1.31-1.60)	1.49 (1.35-1.63)
	South West	126 (113-140)	235 (198-272)	29.5% (27.8-31.3)	34.2% (31.0-37.4)	427 (389-466)	689 (596-782)	7265.32	1.22 (1.02-1.45)	1.22 (1.03-1.46)	2216.59	1.61 (1.38-1.88)	1.66 (1.45-1.91)
	West Midlands	108 (95-120)	196 (170-223)	28.4% (26.7-30.1)	31.7% (28.9-34.4)	379 (340-418)	620 (553-688)	7256.91	1.16 (0.99-1.36)	1.20 (1.02-1.40)	2109.88	1.64 (1.42-1.91)	1.75 (1.53-2.01)
	Yorkshire and the Humber	91 (78-103)	176 (148-204)	27.0% (24.8-29.2)	30.3% (27.3-33.3)	336 (296-375)	581 (502-660)	6826.59	1.14 (0.95-1.37)	1.13 (0.94-1.36)	1889.95	1.70 (1.44-2.01)	1.77 (1.51-2.08)
Urban-Rural
	Major urban conurbation	60 (56-65)	113 (102-125)	20.9% (19.9-21.9)	23.7% (22.2-25.1)	289 (271-308)	480 (439-521)	24075.7	1.17 (1.06-1.30)	1.17 (1.05-1.30)	5167.07	1.66 (1.49-1.84)	1.69 (1.53-1.87)
	Minor urban conurbation	77 (62-92)	160 (131-189)	25.1% (22.2-27.9)	29.9% (26.2-33.6)	308 (256-359)	535 (459-611)	2442.78	1.18 (0.93-1.50)	1.17 (0.92-1.49)	636.241	1.83 (1.50-2.23)	1.89 (1.57-2.29)
	Urban city and town	97 (91-102)	187 (173-201)	27.4% (26.6-28.1)	31.0% (29.7-32.2)	353 (337-369)	603 (566-641)	30286.8	1.18 (1.10-1.27)	1.19 (1.10-1.28)	8508.48	1.68 (1.55-1.81)	1.71 (1.58-1.84)
	Rural town	122 (110-134)	217 (193-242)	33.7% (31.9-35.5)	36.7% (33.8-39.6)	362 (330-395)	593 (535-651)	6447.09	1.13 (0.97-1.31)	1.12 (0.97-1.31)	2211.99	1.67 (1.47-1.89)	1.68 (1.51-1.89)
	Rural village	178 (158-197)	304 (265-342)	37.4% (35.1-39.6)	37.1% (33.8-40.4)	475 (431-520)	818 (734-902)	4113.19	0.98 (0.82-1.16)	1.00 (0.84-1.19)	1536.85	1.71 (1.49-1.95)	1.75 (1.54-2.00)
	Rural hamlet	197 (170-224)	323 (268-378)	37.8% (34.9-40.6)	37.9% (33.9-41.8)	521 (460-583)	854 (742-966)	2470.75	1.02 (0.82-1.26)	1.03 (0.83-1.28)	936.379	1.63 (1.36-1.96)	1.67 (1.43-1.95)
Household living arrangements
	Couple with child(ren) under 15 years in household	82 (74-90)	156 (138-174)	29.6% (28.2-31.1)	33.1% (31.0-35.2)	276 (252-300)	471 (425-518)	10848.7	1.16 (1.03-1.30)	1.17 (1.04-1.32)	3305.89	1.70 (1.49-1.93)	1.74 (1.56-1.94)
	Couple with no child(ren) under 15 years in household	137 (130-144)	237 (222-251)	35.2% (34.2-36.2)	35.6% (34.3-37.0)	388 (371-405)	665 (631-699)	21525.7	1.02 (0.95-1.10)	1.03 (0.96-1.12)	7604.37	1.67 (1.56-1.79)	1.67 (1.56-1.78)
	Lone parent with child(ren) under 15 years in household	66 (52-81)	122 (89-156)	24.0% (20.5-27.5)	28.5% (23.9-33.1)	276 (230-322)	428 (346-511)	1338.31	1.22 (0.90-1.65)	1.21 (0.88-1.65)	339.435	1.60 (1.28-2.01)	1.60 (1.31-1.95)
	Single person living alone	89 (82-96)	170 (151-189)	26.0% (24.7-27.3)	28.6% (26.9-30.3)	341 (319-363)	596 (539-652)	5650.37	1.12 (1.01-1.25)	1.08 (0.97-1.21)	1509.09	1.78 (1.60-1.99)	1.82 (1.63-2.02)
	Other/complex including multi-generational households	51 (44-59)	104 (89-119)	15.7% (14.3-17.2)	18.8% (17.1-20.6)	326 (292-360)	553 (484-622)	14013.2	1.18 (1.00-1.39)	1.16 (0.98-1.37)	2318.59	1.73 (1.47-2.04)	1.86 (1.61-2.14)
Footnotes: Multivariable models adjusted for all other covariates except household living arrangements (due to data being unavailable in 2015/16 survey) and BMI (due to large amounts of missing data). The values are moderate-equivalent minutes, i.e. vigorous activity duration has been doubled.

[truncated: 3 more sheets: STable11, STable12, STable13]
